# Supplementary material for: 2-Ethyl-2,3-dihydro-1,2-benzothia­zole-1,1,3-trione
Source: Acta Crystallogr Sect E Struct Rep Online. 2011 Mar 15;67(Pt 4):o887. doi: 10.1107/S1600536811009184 (PMC3099867; doi:10.1107/S1600536811009184)
Supplement: Supplementary file 1 [file e-67-0o887-sup1.cif]

##############################################################################
###                                                                        ###
###        Electronic paper (Acta Crystallographica Section E)             ###
###                                                                        ###
##############################################################################
#                                                                            #
# This CIF contains the data in a paper accepted for publication in Acta     #
# Crystallographica Section E. It conforms to the requirements of Notes      #
# for Authors for Section E, and has been peer reviewed under the auspices   #
# of the IUCr Commission on Journals.                                        #
#                                                                            #
# Full details of the Crystallographic Information File format               #
# are given in the paper "The Crystallographic Information File (CIF):       #
# a New Standard Archive File for Crystallography" by S. R. Hall, F. H.      #
# Allen and I. D. Brown [Acta Cryst. (1991), A47, 655-685].                  #
#                                                                            #
# The current version of the core CIF dictionary is obtainable from          #
# ftp://ftp.iucr.org/pub/cif_core.dic. The current version number is 2.4.    #
#                                                                            #
# Software is freely available for graphical display of the structure(s) in  #
# this CIF.  For information consult the CIF home page http://www.iucr.org/  #
# cif/home.html                                                              #
#                                                                            #
# This file may be used for bona fide research purposes within the           #
# scientific community so long as proper attribution is given to the journal # 
# article from which it was obtained.                                        #
#                                                                            #
##############################################################################
                                             
data_global
_audit_creation_method     'PLATON <TABLE ACC> option'
_journal_date_recd_electronic     2011-03-09
_journal_date_accepted     2011-03-10
_journal_name_full     'Acta Crystallographica, Section E'
_journal_year     2011
_journal_volume     67
_journal_issue      4
_journal_page_first     o887
_journal_page_last     o887
_journal_paper_category     QO
_journal_coeditor_code     BT5490
loop_
    _publ_contact_author_name
    _publ_contact_author_address
    _publ_contact_author_email
    'Mehmet Akkurt'
;
Department of Physics,
Faculty of Sciences,
Erciyes University,
38039 Kayseri,
Turkey
;
 akkurt@erciyes.edu.tr
    'Islam Ullah Khan'
;
Materials Chemistry Laboratory,
Department of Chemistry,
GC University,
Lahore 54000,
Pakistan
;
 iukhan@gcu.edu.pk
_publ_contact_author_fax     '+90-352-4374933'
_publ_contact_author_phone     '+90-352-4374901 extra 33106'
_publ_section_title
;
2-Ethyl-2,3-dihydro-1,2-benzothiazole-1,1,3-trione
;
loop_
    _publ_author_name
    _publ_author_footnote
    _publ_author_address
    'Muneeb Hayat Khan' .
;
Materials Chemistry Laboratory,
Department of Chemistry,
GC University,
Lahore 54000,
Pakistan
;
    'Islam Ullah Khan' .
;
Materials Chemistry Laboratory,
Department of Chemistry,
GC University,
Lahore 54000,
Pakistan
;
    'Muhammad Nadeem Arshad' .
;
Materials Chemistry Laboratory,
Department of Chemistry,
GC University,
Lahore 54000,
Pakistan
;
    'Mehmet Akkurt' .
;
Department of Physics,
Faculty of Sciences,
Erciyes University,
38039 Kayseri,
Turkey
;
data_I
_chemical_name_systematic
;
2-Ethyl-2,3-dihydro-1,2-benzothiazole-1,1,3-trione
;
_chemical_name_common     ?
_chemical_formula_moiety     'C9 H9 N O3 S'
_chemical_formula_sum     'C9 H9 N O3 S'
_chemical_formula_structural     ?
_chemical_formula_iupac     'C9 H9 N O3 S'
_chemical_formula_weight     211.24
_chemical_melting_point     ?
_symmetry_cell_setting     monoclinic
_symmetry_space_group_name_H-M     'P 21/n'
_symmetry_space_group_name_Hall     '-P 2yn'
loop_
    _symmetry_equiv_pos_site_id
    _symmetry_equiv_pos_as_xyz
    1 x,y,z
    2 1/2-x,1/2+y,1/2-z
    3 -x,-y,-z
    4 1/2+x,1/2-y,1/2+z
_cell_length_a     10.4559(5)
_cell_length_b     7.5484(5)
_cell_length_c     12.9408(7)
_cell_angle_alpha     90
_cell_angle_beta     105.863(2)
_cell_angle_gamma     90
_cell_volume     982.46(10)
_cell_formula_units_Z     4
_cell_measurement_reflns_used     3812
_cell_measurement_theta_min     2.70
_cell_measurement_theta_max     28.27
_cell_measurement_temperature     296(2)
_cell_special_details
;
;
_exptl_crystal_description     'plate'
_exptl_crystal_colour     'colourless'
_exptl_crystal_size_max     0.19
_exptl_crystal_size_mid     0.18
_exptl_crystal_size_min     0.09
_exptl_crystal_size_rad     ?
_exptl_crystal_density_diffrn     1.428
_exptl_crystal_density_meas     ?
_exptl_crystal_density_method     'Not Measured'
_exptl_crystal_F_000     440
_exptl_absorpt_coefficient_mu     0.309
_exptl_absorpt_correction_type     none
_exptl_absorpt_process_details     ?
_exptl_absorpt_correction_T_min     ?
_exptl_absorpt_correction_T_max     ?
_exptl_special_details
;
;
_diffrn_ambient_temperature     296(2)
_diffrn_radiation_type     'MoK\a'
_diffrn_radiation_wavelength     0.71073
_diffrn_radiation_source     'sealed tube'
_diffrn_radiation_monochromator     'graphite'
_diffrn_measurement_device_type     'Bruker APEXII CCD'
_diffrn_measurement_method     '\f and \w'
_diffrn_detector_area_resol_mean     ?
_diffrn_reflns_number     9319
_diffrn_reflns_av_R_equivalents     0.0812
_diffrn_reflns_av_sigmaI/netI     0.0481
_diffrn_reflns_theta_min     3.16
_diffrn_reflns_theta_max     28.33
_diffrn_reflns_theta_full     28.33
_diffrn_measured_fraction_theta_max     0.993
_diffrn_measured_fraction_theta_full     0.993
_diffrn_reflns_limit_h_min     -13
_diffrn_reflns_limit_h_max     13
_diffrn_reflns_limit_k_min     -10
_diffrn_reflns_limit_k_max     10
_diffrn_reflns_limit_l_min     -17
_diffrn_reflns_limit_l_max     17
_diffrn_reflns_reduction_process
;
;
_diffrn_standards_number     0
_diffrn_standards_interval_count     ?
_diffrn_standards_decay_%     ?
_refine_special_details
;
Refinement on <i>F</i>^2^ for ALL reflections except those flagged by the user
for potential systematic errors. Weighted <i>R</i>-factors <i>wR</i> and all
goodnesses of fit <i>S</i> are based on <i>F</i>^2^, conventional
<i>R</i>-factors <i>R</i> are based on <i>F</i>, with <i>F</i> set to zero for
negative <i>F</i>^2^. The observed criterion of <i>F</i>^2^ > \s(<i>F</i>^2^)
is used only for calculating -<i>R</i>-factor-obs <i>etc</i>. and is not
relevant to the choice of reflections for refinement. <i>R</i>-factors based
on <i>F</i>^2^ are statistically about twice as large as those based on
<i>F</i>, and <i>R</i>-factors based on ALL data will be even larger.
;
_reflns_number_total     2429
_reflns_number_gt     1822
_reflns_threshold_expression     I>2\s(I)
_refine_ls_structure_factor_coef     Fsqd
_refine_ls_matrix_type     full
_refine_ls_R_factor_all     0.0610
_refine_ls_R_factor_gt     0.0460
_refine_ls_wR_factor_gt     0.1319
_refine_ls_wR_factor_ref     0.1437
_refine_ls_goodness_of_fit_ref     1.078
_refine_ls_restrained_S_all     1.078
_refine_ls_number_reflns     2429
_refine_ls_number_parameters     129
_refine_ls_number_restraints     0
_refine_ls_number_constraints     ?
_refine_ls_hydrogen_treatment     constr
_refine_ls_weighting_scheme     calc
_refine_ls_weighting_details
         'calc w=1/[\s^2^(Fo^2^)+(0.0789P)^2^+0.0563P] where P=(Fo^2^+2Fc^2^)/3'
_atom_sites_solution_hydrogens     geom
_atom_sites_solution_primary     direct
_atom_sites_solution_secondary     difmap
_refine_ls_shift/su_max     0.000
_refine_ls_shift/su_mean     0.000
_refine_diff_density_max     0.336
_refine_diff_density_min     -0.352
_refine_ls_extinction_method     'none'
_refine_ls_abs_structure_details     ?
_refine_ls_abs_structure_Flack     .
loop_
    _atom_type_symbol
    _atom_type_description
    _atom_type_scat_dispersion_real
    _atom_type_scat_dispersion_imag
    _atom_type_scat_source
    C C 0.0033 0.0016 ' International Tables Vol C Tables 4.2.6.8 and 6.1.1.4'
    H H 0.0000 0.0000 ' International Tables Vol C Tables 4.2.6.8 and 6.1.1.4'
    N N 0.0061 0.0033 ' International Tables Vol C Tables 4.2.6.8 and 6.1.1.4'
    O O 0.0106 0.0060 ' International Tables Vol C Tables 4.2.6.8 and 6.1.1.4'
    S S 0.1246 0.1234 ' International Tables Vol C Tables 4.2.6.8 and 6.1.1.4'
_computing_data_collection     'APEX2 (Bruker, 2007)'
_computing_cell_refinement     'SAINT (Bruker, 2007)'
_computing_data_reduction     'SAINT (Bruker, 2007)'
_computing_structure_solution     'SHELXS97 (Sheldrick, 2008)'
_computing_structure_refinement     'SHELXL97 (Sheldrick, 2008)'
_computing_molecular_graphics     'ORTEP-3 for Windows (Farrugia, 1997)'
_computing_publication_material
                                'WinGX (Farrugia, 1999) and PLATON (Spek, 2009)'
loop_
    _atom_site_type_symbol
    _atom_site_label
    _atom_site_fract_x
    _atom_site_fract_y
    _atom_site_fract_z
    _atom_site_U_iso_or_equiv
    _atom_site_thermal_displace_type
    _atom_site_calc_flag
    _atom_site_refinement_flags
    _atom_site_occupancy
    _atom_site_disorder_assembly
    _atom_site_disorder_group
    S S1 0.45672(5) 0.21780(7) 0.19351(3) 0.0544(2) Uani d . 1.000 A -12
    O O1 0.27985(14) 0.1334(2) -0.09326(10) 0.0684(5) Uani d . 1.000 A -12
    O O2 0.50046(15) 0.0632(2) 0.25648(10) 0.0770(6) Uani d . 1.000 A -12
    O O3 0.42257(17) 0.3675(2) 0.24709(11) 0.0771(6) Uani d . 1.000 A -12
    N N1 0.33045(15) 0.1647(2) 0.08810(12) 0.0540(5) Uani d . 1.000 A -12
    C C1 0.55956(17) 0.2745(2) 0.11296(13) 0.0442(5) Uani d . 1.000 A -12
    C C2 0.68739(19) 0.3429(3) 0.14490(15) 0.0568(6) Uani d . 1.000 A -12
    C C3 0.74791(19) 0.3782(3) 0.06576(17) 0.0620(6) Uani d . 1.000 A -12
    C C4 0.68513(19) 0.3479(3) -0.04052(16) 0.0591(7) Uani d . 1.000 A -12
    C C5 0.55651(19) 0.2815(2) -0.07236(14) 0.0515(6) Uani d . 1.000 A -12
    C C6 0.49424(17) 0.2447(2) 0.00599(13) 0.0417(5) Uani d . 1.000 A -12
    C C7 0.35743(17) 0.1749(2) -0.00979(13) 0.0473(5) Uani d . 1.000 A -12
    C C8 0.2068(2) 0.0906(3) 0.10313(19) 0.0704(8) Uani d . 1.000 A -12
    C C9 0.0967(3) 0.2234(3) 0.0851(3) 0.0977(13) Uani d . 1.000 A -12
    H H2 0.73010 0.36390 0.21690 0.0680 Uiso c R 1.000 A -12
    H H3 0.83380 0.42380 0.08450 0.0740 Uiso c R 1.000 A -12
    H H4 0.72950 0.37220 -0.09210 0.0710 Uiso c R 1.000 A -12
    H H5 0.51370 0.26240 -0.14450 0.0620 Uiso c R 1.000 A -12
    H H8A 0.22420 0.04450 0.17560 0.0840 Uiso c R 1.000 A -12
    H H8B 0.17840 -0.00750 0.05380 0.0840 Uiso c R 1.000 A -12
    H H9A 0.12320 0.31940 0.13500 0.1470 Uiso c R 1.000 A -12
    H H9B 0.01870 0.16790 0.09560 0.1470 Uiso c R 1.000 A -12
    H H9C 0.07780 0.26810 0.01300 0.1470 Uiso c R 1.000 A -12
loop_
    _atom_site_aniso_label
    _atom_site_aniso_U_11
    _atom_site_aniso_U_22
    _atom_site_aniso_U_33
    _atom_site_aniso_U_12
    _atom_site_aniso_U_13
    _atom_site_aniso_U_23
    S1 0.0641(3) 0.0629(4) 0.0381(3) 0.0102(2) 0.0174(2) 0.0029(2)
    O1 0.0600(8) 0.0833(10) 0.0532(8) -0.0087(7) 0.0010(6) -0.0090(7)
    O2 0.0932(11) 0.0822(10) 0.0543(8) 0.0116(9) 0.0179(7) 0.0255(7)
    O3 0.0937(11) 0.0869(10) 0.0586(8) 0.0168(9) 0.0343(8) -0.0156(8)
    N1 0.0505(8) 0.0625(9) 0.0515(8) 0.0006(7) 0.0181(7) 0.0040(7)
    C1 0.0481(9) 0.0458(9) 0.0371(8) 0.0107(7) 0.0092(7) -0.0022(6)
    C2 0.0524(10) 0.0596(11) 0.0503(10) 0.0075(8) 0.0001(8) -0.0070(8)
    C3 0.0456(9) 0.0604(11) 0.0789(13) 0.0027(8) 0.0150(9) -0.0019(10)
    C4 0.0577(11) 0.0601(11) 0.0665(12) 0.0051(9) 0.0287(9) 0.0037(9)
    C5 0.0611(11) 0.0547(10) 0.0406(8) 0.0067(8) 0.0172(8) -0.0013(7)
    C6 0.0464(8) 0.0406(8) 0.0372(8) 0.0068(7) 0.0098(6) -0.0015(6)
    C7 0.0484(9) 0.0475(9) 0.0439(9) 0.0047(7) 0.0092(7) -0.0008(7)
    C8 0.0610(12) 0.0704(14) 0.0886(14) -0.0035(10) 0.0356(11) 0.0074(11)
    C9 0.0638(14) 0.0892(18) 0.149(3) 0.0057(13) 0.0440(17) 0.0024(17)
_geom_special_details
;
Bond distances, angles <i>etc</i>. have been calculated using the rounded
fractional coordinates. All su's are estimated from the variances of the
(full) variance-covariance matrix. The cell e.s.d.'s are taken into account in
the estimation of distances, angles and torsion angles
;
loop_
    _geom_bond_atom_site_label_1
    _geom_bond_atom_site_label_2
    _geom_bond_site_symmetry_1
    _geom_bond_site_symmetry_2
    _geom_bond_distance
    _geom_bond_publ_flag
    S1 O2 . . 1.4252(15) no
    S1 O3 . . 1.4214(16) no
    S1 N1 . . 1.6673(16) no
    S1 C1 . . 1.7432(18) no
    O1 C7 . . 1.202(2) no
    N1 C7 . . 1.373(2) no
    N1 C8 . . 1.470(3) no
    C1 C2 . . 1.386(3) no
    C1 C6 . . 1.384(2) no
    C2 C3 . . 1.369(3) no
    C3 C4 . . 1.372(3) no
    C4 C5 . . 1.388(3) no
    C5 C6 . . 1.375(3) no
    C6 C7 . . 1.485(3) no
    C8 C9 . . 1.496(4) no
    C2 H2 . . 0.9300 no
    C3 H3 . . 0.9300 no
    C4 H4 . . 0.9300 no
    C5 H5 . . 0.9300 no
    C8 H8A . . 0.9700 no
    C8 H8B . . 0.9700 no
    C9 H9A . . 0.9600 no
    C9 H9B . . 0.9600 no
    C9 H9C . . 0.9600 no
loop_
    _geom_angle_atom_site_label_1
    _geom_angle_atom_site_label_2
    _geom_angle_atom_site_label_3
    _geom_angle_site_symmetry_1
    _geom_angle_site_symmetry_2
    _geom_angle_site_symmetry_3
    _geom_angle
    _geom_angle_publ_flag
    O2 S1 O3 . . . 117.14(8) no
    O2 S1 N1 . . . 109.24(8) no
    O2 S1 C1 . . . 112.89(9) no
    O3 S1 N1 . . . 109.99(9) no
    O3 S1 C1 . . . 112.01(9) no
    N1 S1 C1 . . . 92.85(8) no
    S1 N1 C7 . . . 115.14(13) no
    S1 N1 C8 . . . 120.78(13) no
    C7 N1 C8 . . . 123.60(16) no
    S1 C1 C2 . . . 127.97(13) no
    S1 C1 C6 . . . 109.98(13) no
    C2 C1 C6 . . . 122.05(16) no
    C1 C2 C3 . . . 117.03(17) no
    C2 C3 C4 . . . 121.7(2) no
    C3 C4 C5 . . . 121.14(19) no
    C4 C5 C6 . . . 118.02(17) no
    C1 C6 C5 . . . 120.07(17) no
    C1 C6 C7 . . . 112.86(15) no
    C5 C6 C7 . . . 127.07(15) no
    O1 C7 N1 . . . 123.80(17) no
    O1 C7 C6 . . . 127.17(16) no
    N1 C7 C6 . . . 109.03(14) no
    N1 C8 C9 . . . 113.06(19) no
    C1 C2 H2 . . . 121.00 no
    C3 C2 H2 . . . 122.00 no
    C2 C3 H3 . . . 119.00 no
    C4 C3 H3 . . . 119.00 no
    C3 C4 H4 . . . 119.00 no
    C5 C4 H4 . . . 119.00 no
    C4 C5 H5 . . . 121.00 no
    C6 C5 H5 . . . 121.00 no
    N1 C8 H8A . . . 109.00 no
    N1 C8 H8B . . . 109.00 no
    C9 C8 H8A . . . 109.00 no
    C9 C8 H8B . . . 109.00 no
    H8A C8 H8B . . . 108.00 no
    C8 C9 H9A . . . 109.00 no
    C8 C9 H9B . . . 109.00 no
    C8 C9 H9C . . . 109.00 no
    H9A C9 H9B . . . 110.00 no
    H9A C9 H9C . . . 109.00 no
    H9B C9 H9C . . . 110.00 no
loop_
    _geom_torsion_atom_site_label_1
    _geom_torsion_atom_site_label_2
    _geom_torsion_atom_site_label_3
    _geom_torsion_atom_site_label_4
    _geom_torsion_site_symmetry_1
    _geom_torsion_site_symmetry_2
    _geom_torsion_site_symmetry_3
    _geom_torsion_site_symmetry_4
    _geom_torsion
    _geom_torsion_publ_flag
    O2 S1 N1 C7 . . . . -111.89(13) no
    O2 S1 N1 C8 . . . . 60.49(17) no
    O3 S1 N1 C7 . . . . 118.24(13) no
    O3 S1 N1 C8 . . . . -69.38(17) no
    C1 S1 N1 C7 . . . . 3.57(13) no
    C1 S1 N1 C8 . . . . 175.95(15) no
    O2 S1 C1 C2 . . . . -70.93(19) no
    O2 S1 C1 C6 . . . . 110.22(13) no
    O3 S1 C1 C2 . . . . 63.88(19) no
    O3 S1 C1 C6 . . . . -114.97(13) no
    N1 S1 C1 C2 . . . . 176.79(18) no
    N1 S1 C1 C6 . . . . -2.06(13) no
    S1 N1 C7 O1 . . . . 176.40(14) no
    C8 N1 C7 O1 . . . . 4.3(3) no
    S1 N1 C7 C6 . . . . -3.89(17) no
    C8 N1 C7 C6 . . . . -176.03(16) no
    S1 N1 C8 C9 . . . . 102.4(2) no
    C7 N1 C8 C9 . . . . -85.9(3) no
    C2 C1 C6 C7 . . . . -178.70(16) no
    S1 C1 C6 C5 . . . . 179.56(13) no
    S1 C1 C2 C3 . . . . -179.53(16) no
    C6 C1 C2 C3 . . . . -0.8(3) no
    S1 C1 C6 C7 . . . . 0.24(17) no
    C2 C1 C6 C5 . . . . 0.6(3) no
    C1 C2 C3 C4 . . . . 0.2(3) no
    C2 C3 C4 C5 . . . . 0.7(3) no
    C3 C4 C5 C6 . . . . -0.8(3) no
    C4 C5 C6 C7 . . . . 179.41(17) no
    C4 C5 C6 C1 . . . . 0.2(2) no
    C5 C6 C7 N1 . . . . -177.04(16) no
    C1 C6 C7 O1 . . . . -178.07(17) no
    C1 C6 C7 N1 . . . . 2.23(19) no
    C5 C6 C7 O1 . . . . 2.7(3) no
loop_
    _geom_hbond_atom_site_label_D
    _geom_hbond_atom_site_label_H
    _geom_hbond_atom_site_label_A
    _geom_hbond_site_symmetry_A
    _geom_hbond_distance_DH
    _geom_hbond_distance_HA
    _geom_hbond_distance_DA
    _geom_hbond_angle_DHA
    _geom_hbond_publ_flag
    C2 H2 O1 4_555 0.93 2.37 3.265(2) 162 yes
    C3 H3 O2 2_655 0.93 2.53 3.295(3) 140 yes
    C8 H8A O3 2_545 0.97 2.45 3.139(3) 128 yes
