# Supplementary material for: 2-Ethyl-2,3-dihydro-1,2-benzothia­zole-1,1,3-trione
Source: Acta Crystallogr Sect E Struct Rep Online. 2011 Mar 15;67(Pt 4):o887. doi: 10.1107/S1600536811009184 (PMC3099867; doi:10.1107/S1600536811009184)
Supplement: Supplementary file 2 [file e-67-0o887-Isup2.hkl]

# 
# h,k,l, Fc-squared, Fo-squared, sigma(Fo-squared) and status flag 
# 
data_I
_shelx_title ' KM21 in P2(1)/n' 
_shelx_refln_list_code          4 
_shelx_F_calc_maximum       66.44 
_exptl_crystal_F_000       440.00 
_reflns_d_resolution_high  0.7488 
 
loop_ 
 _symmetry_equiv_pos_as_xyz 
 'x, y, z' 
 '-x+1/2, y+1/2, -z+1/2' 
 '-x, -y, -z' 
 'x-1/2, -y-1/2, z-1/2' 
 
_cell_length_a    10.4559 
_cell_length_b     7.5484 
_cell_length_c    12.9408 
_cell_angle_alpha  90.000 
_cell_angle_beta  105.863 
_cell_angle_gamma  90.000 
 
_shelx_F_squared_multiplier     1.000 
 
loop_ 
 _refln_index_h 
 _refln_index_k 
 _refln_index_l 
 _refln_F_squared_calc 
 _refln_F_squared_meas 
 _refln_F_squared_sigma 
 _refln_observed_status 
   2   0   0     1093.48     1108.48     32.90 o 
   4   0   0     2620.93     2740.00    108.79 o 
   6   0   0       22.79       35.47      2.84 o 
   8   0   0      235.20      233.44     17.44 o 
  10   0   0       31.86       29.94      2.12 o 
  12   0   0        0.49        0.46      1.16 o 
   1   1   0      135.08      142.63     16.24 o 
   2   1   0       69.71       73.77      2.11 o 
   3   1   0      532.08      587.05     14.86 o 
   4   1   0      133.49      114.40      2.83 o 
   5   1   0      114.35      102.26      3.09 o 
   6   1   0       52.90       34.36      5.05 o 
   7   1   0      224.52      241.96      7.60 o 
   8   1   0      254.04      256.90      8.72 o 
   9   1   0        1.48        1.21      0.60 o 
  10   1   0       69.31       69.17      2.71 o 
  11   1   0       10.01       10.56      1.15 o 
  12   1   0        4.71        5.50      1.02 o 
  13   1   0        2.10        2.21      1.32 o 
   2   2   0     3277.63     3360.22     17.39 o 
   3   2   0     1471.53     1654.78     48.09 o 
   4   2   0        0.04        1.59      0.59 o 
   5   2   0       56.54       51.22      2.49 o 
   6   2   0        6.24        5.71      0.53 o 
   7   2   0      206.87      209.46     11.01 o 
   8   2   0      137.08      118.26      6.23 o 
   9   2   0        1.02        1.79      0.66 o 
  10   2   0       62.28       55.05      2.09 o 
  11   2   0        1.85        2.10      0.90 o 
  12   2   0        2.93        2.62      1.62 o 
  13   2   0        0.02       -0.34      1.57 o 
   1   3   0       21.54       34.26      1.20 o 
   2   3   0       70.58       85.16      2.70 o 
   3   3   0       43.76       52.80      2.20 o 
   4   3   0       77.03      100.17      5.32 o 
   5   3   0       23.47       20.28      0.68 o 
   6   3   0      129.79      138.66      9.05 o 
   7   3   0       57.73       56.89      3.06 o 
   8   3   0       96.84       94.58      3.38 o 
   9   3   0        6.07        4.94      0.99 o 
  10   3   0       33.77       36.30      1.83 o 
  11   3   0       52.43       56.37      3.76 o 
  12   3   0        7.45       10.14      2.89 o 
   0   4   0       86.58       93.37      3.35 o 
   1   4   0      824.38      924.20     22.70 o 
   2   4   0     3785.02     4051.65    132.83 o 
   3   4   0      598.14      633.98     14.81 o 
   4   4   0       22.52       26.57      2.25 o 
   5   4   0       67.12       63.11      2.38 o 
   6   4   0        6.68        6.15      0.87 o 
   7   4   0      241.49      233.91      6.96 o 
   8   4   0        0.08       -0.31      0.72 o 
   9   4   0        6.09        8.84      1.30 o 
  10   4   0        9.25        9.84      1.38 o 
  11   4   0       10.03        8.00      5.77 o 
  12   4   0        5.50        5.81      2.14 o 
   1   5   0      105.90      100.36      2.37 o 
   2   5   0       99.52      101.17      2.78 o 
   3   5   0        1.61        0.50      0.66 o 
   4   5   0        4.84        5.11      0.80 o 
   5   5   0       14.19       12.92      1.02 o 
   6   5   0       39.18       38.79      2.91 o 
   7   5   0        0.88       -0.12      0.92 o 
   8   5   0       21.25       18.29      1.72 o 
   9   5   0        8.33        7.30      1.37 o 
  10   5   0        2.27        2.14      1.17 o 
  11   5   0       11.28       10.68      3.31 o 
   0   6   0       19.60       16.02      2.11 o 
   1   6   0        2.14        1.78      0.94 o 
   2   6   0      439.54      422.77     17.91 o 
   3   6   0      838.10      857.68     25.37 o 
   4   6   0      226.97      231.82      6.65 o 
   5   6   0      147.12      146.65      4.21 o 
   6   6   0        4.54        3.63      1.35 o 
   7   6   0       60.09       60.97      4.78 o 
   8   6   0       10.18        9.32      1.54 o 
   9   6   0        3.33        3.62      1.74 o 
  10   6   0        0.92       -0.92      1.35 o 
   1   7   0       66.73       66.62      2.74 o 
   2   7   0       16.68       16.57      1.67 o 
   3   7   0       42.75       46.99      2.33 o 
   4   7   0        0.60        1.29      1.38 o 
   5   7   0       22.03       22.18      2.24 o 
   6   7   0        5.07        6.28      1.58 o 
   7   7   0        2.49        2.60      1.33 o 
   8   7   0        0.31       -1.17      1.40 o 
   9   7   0        0.63        3.28      1.68 o 
   0   8   0       12.85       11.55      2.32 o 
   1   8   0        0.32        0.14      1.08 o 
   2   8   0        0.21        0.11      1.09 o 
   3   8   0       85.21       79.36      6.70 o 
   4   8   0       36.62       30.46      2.80 o 
   5   8   0      121.06      121.00      5.29 o 
   6   8   0        0.99        1.51      1.46 o 
   7   8   0        2.45        0.88      1.46 o 
   8   8   0        2.15        0.76      1.70 o 
   1   9   0        0.07       -0.81      1.11 o 
   2   9   0        1.10        0.91      1.51 o 
   3   9   0        4.67        4.91      1.81 o 
   4   9   0        0.01       -0.70      1.45 o 
   5   9   0        6.22        7.74      2.14 o 
   6   9   0        0.00       -1.29      1.53 o 
   0  10   0        3.25       -0.75      2.52 o 
   1  10   0        0.18       -0.26      1.61 o 
 -13   0   1        1.78       -0.85      1.26 o 
 -11   0   1       17.62       18.67      2.02 o 
  -9   0   1      163.39      176.16     12.01 o 
  -7   0   1      336.94      325.28     12.82 o 
  -5   0   1      121.56      171.67      7.18 o 
   5   0   1     2975.41     3066.83     21.44 o 
   7   0   1      235.76      249.96     17.34 o 
   9   0   1       33.44       29.35      1.95 o 
  11   0   1        2.73        2.25      1.40 o 
  13   0   1        0.61       -1.01      2.46 o 
 -13   1   1        4.63        4.84      1.49 o 
 -12   1   1        7.41        7.86      1.18 o 
 -11   1   1        0.32       -0.13      0.77 o 
 -10   1   1        5.46        4.24      0.74 o 
  -9   1   1       77.49       72.57      3.25 o 
  -8   1   1       80.85       74.49      2.92 o 
  -7   1   1       16.02       22.10      1.28 o 
  -6   1   1       57.01       69.04      3.04 o 
  -5   1   1       36.72       59.17      2.01 o 
  -4   1   1       16.33       13.87      0.57 o 
  -3   1   1     2226.06     2242.16    103.95 o 
  -2   1   1       24.47       23.26      0.53 o 
   0   1   1      313.17      344.53     26.11 o 
   2   1   1      289.09      339.75     10.45 o 
   3   1   1      388.54      388.68      7.15 o 
   4   1   1       14.31       14.06      0.66 o 
   5   1   1      257.22      255.08     32.08 o 
   6   1   1        5.54        5.54      0.38 o 
   7   1   1       12.17       10.29      0.72 o 
   8   1   1       43.57       39.90      1.94 o 
   9   1   1      289.78      279.62      5.82 o 
  10   1   1        0.28        0.32      0.64 o 
  11   1   1       38.96       36.45      1.57 o 
  12   1   1        1.72        0.88      1.16 o 
  13   1   1        5.42       10.24      1.78 o 
 -13   2   1        0.00       -1.48      1.48 o 
 -12   2   1        8.49        6.66      1.49 o 
 -11   2   1       13.59       18.74      1.30 o 
 -10   2   1        9.91        9.52      1.20 o 
  -9   2   1      165.25      166.89      6.17 o 
  -8   2   1       21.24       19.60      0.98 o 
  -7   2   1      118.74      120.44      6.23 o 
  -6   2   1      850.09      890.15     46.06 o 
  -5   2   1       34.77       63.80      2.47 o 
  -4   2   1      127.94      143.10      5.22 o 
  -3   2   1      689.87      761.00     26.60 o 
  -1   2   1     2530.38     2833.20    154.31 o 
   0   2   1        4.10        1.36      0.27 o 
   1   2   1     4413.82     4715.77     20.02 o 
   2   2   1      225.75      260.87     10.01 o 
   3   2   1     1456.07     1617.77     49.11 o 
   4   2   1      791.25      912.73     34.10 o 
   5   2   1     1360.05     1437.99     52.57 o 
   6   2   1        8.75        8.81      0.54 o 
   7   2   1      123.11      125.45      6.00 o 
   8   2   1       28.55       20.83      1.01 o 
   9   2   1        0.20        0.05      1.18 o 
  10   2   1        0.00        0.84      1.30 o 
  11   2   1        1.37        0.64      1.36 o 
  12   2   1        0.00       -0.21      1.45 o 
 -13   3   1        1.74        3.36      2.92 o 
 -12   3   1        1.27        2.40      1.85 o 
 -11   3   1       27.56       25.20      1.87 o 
 -10   3   1        0.37        1.65      0.95 o 
  -9   3   1        0.33       -0.30      0.80 o 
  -8   3   1       28.50       26.52      1.31 o 
  -7   3   1      133.78      132.16      9.06 o 
  -6   3   1       12.46        9.92      0.59 o 
  -5   3   1       31.50       30.35      1.51 o 
  -4   3   1       47.69       47.99      2.50 o 
  -3   3   1        5.35        3.79      0.47 o 
  -2   3   1        7.75        6.60      0.46 o 
  -1   3   1       10.37        6.61      0.45 o 
   0   3   1      122.63      154.57      5.34 o 
   1   3   1        6.64        4.66      0.40 o 
   2   3   1       64.10       62.37      2.16 o 
   3   3   1       31.48       30.03      1.51 o 
   4   3   1       74.33       89.98      3.10 o 
   5   3   1       70.19       79.41      3.17 o 
   6   3   1      167.65      169.91     10.98 o 
   7   3   1       22.84       18.04      0.99 o 
   8   3   1      151.04      142.36      6.30 o 
   9   3   1       99.80       81.61      5.47 o 
  10   3   1       12.62       12.43      2.18 o 
  11   3   1       33.60       35.02      3.19 o 
  12   3   1        0.69        0.41      1.70 o 
 -12   4   1       10.45       13.85      2.64 o 
 -11   4   1       15.74       19.68      1.90 o 
 -10   4   1       53.30       46.30      2.34 o 
  -9   4   1       57.43       59.68      2.45 o 
  -8   4   1        0.07       -0.63      0.78 o 
  -7   4   1        5.98        4.73      0.88 o 
  -6   4   1       50.86       46.31      1.37 o 
  -5   4   1      146.32      141.14      3.13 o 
  -4   4   1      117.45      124.28      3.41 o 
  -3   4   1     1368.32     1456.00     35.62 o 
  -2   4   1     1448.79     1561.85     44.80 o 
  -1   4   1       24.96       38.06      1.64 o 
   0   4   1        4.67        4.40      1.04 o 
   1   4   1      433.94      460.68     14.83 o 
   2   4   1      365.94      427.80     12.28 o 
   3   4   1      806.50      906.60     26.30 o 
   4   4   1        5.12        4.00      1.66 o 
   5   4   1      101.92      101.91      3.98 o 
   6   4   1      173.51      165.45      3.02 o 
   7   4   1       60.73       61.47      2.11 o 
   8   4   1      117.53      109.71      3.94 o 
   9   4   1       15.73       16.81      1.50 o 
  10   4   1       15.83       14.81      1.44 o 
  11   4   1        0.70        0.27      1.72 o 
  12   4   1        0.00       -1.17      3.17 o 
 -11   5   1        0.14       -0.63      1.08 o 
 -10   5   1        7.96        9.15      1.55 o 
  -9   5   1        2.06        1.35      1.26 o 
  -8   5   1        1.19        0.25      0.97 o 
  -7   5   1        5.34        5.45      1.21 o 
  -6   5   1      153.49      144.34      3.57 o 
  -5   5   1      110.61      105.97      3.10 o 
  -4   5   1      132.61      133.91      2.45 o 
  -3   5   1      163.59      159.88      4.24 o 
  -2   5   1      157.83      153.63      5.48 o 
  -1   5   1       80.88       78.52      2.29 o 
   0   5   1       43.69       50.31      2.44 o 
   1   5   1       86.97      100.00      3.84 o 
   2   5   1      237.84      246.68      6.88 o 
   3   5   1      399.32      410.75      8.10 o 
   4   5   1       57.85       53.04      1.59 o 
   5   5   1       15.12       17.37      1.32 o 
   6   5   1      207.53      217.11      6.45 o 
   7   5   1        3.92        1.99      1.08 o 
   8   5   1       77.81       73.07      4.81 o 
   9   5   1        2.28        2.08      1.08 o 
  10   5   1        4.21        1.58      1.05 o 
  11   5   1       28.12       32.16      3.55 o 
 -10   6   1        6.55        5.77      1.48 o 
  -9   6   1        0.32       -0.61      1.23 o 
  -8   6   1        5.76        5.32      1.34 o 
  -7   6   1        1.47        1.01      1.11 o 
  -6   6   1        0.02       -1.03      1.03 o 
  -5   6   1       22.83       21.01      1.64 o 
  -4   6   1      373.65      376.14     13.61 o 
  -3   6   1      464.14      469.00      6.55 o 
  -2   6   1      229.94      247.00      8.71 o 
  -1   6   1        1.19       -0.35      0.90 o 
   0   6   1      567.52      539.15     17.13 o 
   1   6   1       13.69       13.32      1.41 o 
   2   6   1       64.16       67.94      3.53 o 
   3   6   1      325.92      319.81      9.68 o 
   4   6   1       11.31       13.76      1.41 o 
   5   6   1        2.81        2.48      1.25 o 
   6   6   1       26.04       24.84      2.08 o 
   7   6   1        8.60        8.21      1.46 o 
   8   6   1       38.20       38.39      2.76 o 
   9   6   1        5.81        5.37      1.41 o 
  10   6   1        3.54        5.03      2.89 o 
  -9   7   1        8.85        7.63      1.97 o 
  -8   7   1        3.22        4.11      1.47 o 
  -7   7   1        2.67        1.40      1.33 o 
  -6   7   1       19.06       20.84      2.19 o 
  -5   7   1        0.21       -0.38      1.23 o 
  -4   7   1       56.97       57.64      2.65 o 
  -3   7   1       10.08        8.85      1.39 o 
  -2   7   1       40.89       37.11      2.18 o 
  -1   7   1        2.17        1.00      1.16 o 
   0   7   1        8.11        9.79      1.46 o 
   1   7   1       10.36       10.05      1.45 o 
   2   7   1       10.23        9.56      1.40 o 
   3   7   1       32.25       37.10      2.19 o 
   4   7   1      131.12      125.09      5.30 o 
   5   7   1        3.78        4.87      1.54 o 
   6   7   1       40.33       44.77      2.71 o 
   7   7   1        0.39       -1.13      1.15 o 
   8   7   1        8.53       10.25      2.03 o 
   9   7   1        5.00        2.03      1.58 o 
  -8   8   1        0.03       -0.97      1.60 o 
  -7   8   1        0.36       -1.26      1.29 o 
  -6   8   1        3.47        1.72      1.46 o 
  -5   8   1       27.91       23.09      2.54 o 
  -4   8   1      148.93      143.69      4.67 o 
  -3   8   1        8.07        7.47      1.53 o 
  -2   8   1        4.24        3.88      1.27 o 
  -1   8   1       11.24        7.28      1.48 o 
   0   8   1       64.14       62.71      2.72 o 
   1   8   1        0.14       -0.03      1.08 o 
   2   8   1       36.05       35.45      2.31 o 
   3   8   1       29.08       22.59      2.44 o 
   4   8   1       40.00       31.77      2.77 o 
   5   8   1        7.90        8.71      1.92 o 
   6   8   1        6.44        7.83      1.81 o 
   7   8   1        0.06       -1.49      1.49 o 
  -6   9   1        0.71        1.71      1.67 o 
  -5   9   1        0.28        0.39      1.62 o 
  -4   9   1        7.79        6.78      1.93 o 
  -3   9   1        0.03       -0.22      1.42 o 
  -2   9   1        0.09       -1.02      1.31 o 
  -1   9   1        5.21        4.06      1.43 o 
   0   9   1        2.27        0.89      1.25 o 
   1   9   1        4.06        2.22      1.51 o 
   2   9   1        1.98        2.52      1.59 o 
   3   9   1        1.09        1.81      1.57 o 
   4   9   1       27.05       28.70      3.06 o 
   5   9   1        0.11        0.46      1.60 o 
  -1  10   1        4.90        1.51      2.02 o 
   0  10   1        0.55       -0.27      1.96 o 
   1  10   1        0.46       -1.45      1.45 o 
 -12   0   2       21.26       28.35      4.40 o 
 -10   0   2       34.48       32.15      2.23 o 
  -8   0   2      308.96      331.32     17.39 o 
  -6   0   2       72.30      108.36      5.86 o 
  -4   0   2     2149.01     2062.39     86.52 o 
   0   0   2      595.45      515.72     31.31 o 
   4   0   2      131.24      142.42      6.87 o 
   6   0   2       49.13       45.16      3.18 o 
   8   0   2      706.63      759.37     69.13 o 
  10   0   2        0.45        0.46      0.91 o 
  12   0   2       20.23       34.37      5.24 o 
 -13   1   2        0.08        0.53      1.00 o 
 -12   1   2        0.37        0.36      0.90 o 
 -11   1   2        0.00       -0.35      0.63 o 
 -10   1   2        4.85        5.83      0.95 o 
  -9   1   2        0.43        0.61      0.56 o 
  -8   1   2      127.24      116.70      5.74 o 
  -7   1   2      104.01      117.77      4.33 o 
  -6   1   2      626.00      605.63     23.16 o 
  -5   1   2      349.16      380.26     14.39 o 
  -4   1   2     3207.68     3387.98     63.03 o 
  -3   1   2      591.67      677.72     20.12 o 
  -2   1   2      167.34      197.88      6.52 o 
  -1   1   2     1917.57     1885.46      7.47 o 
   1   1   2      154.66      134.12      3.24 o 
   2   1   2     2180.73     2412.64     39.17 o 
   3   1   2      623.18      681.61     10.60 o 
   4   1   2     1661.54     1786.55     38.87 o 
   5   1   2      174.77      191.16      5.52 o 
   6   1   2      465.79      500.55     17.94 o 
   7   1   2        3.27        2.91      0.76 o 
   8   1   2       50.89       41.22      2.26 o 
   9   1   2        1.30        1.92      1.00 o 
  10   1   2       30.03       23.24      1.88 o 
  11   1   2        3.65        3.33      1.25 o 
  12   1   2        0.05       -1.03      1.14 o 
 -13   2   2        0.33       -0.26      1.52 o 
 -12   2   2       25.28       24.90      1.57 o 
 -11   2   2        4.84        7.74      1.31 o 
 -10   2   2       13.88       12.52      1.39 o 
  -9   2   2      161.56      145.51      6.62 o 
  -8   2   2        0.70        0.30      0.54 o 
  -7   2   2       64.34       79.34      4.53 o 
  -6   2   2       25.38       26.44      1.74 o 
  -5   2   2      180.29      214.65     10.11 o 
  -4   2   2        2.88        0.81      0.29 o 
  -3   2   2      203.05      209.61      5.28 o 
  -1   2   2     3302.07     3730.63    159.80 o 
   0   2   2      837.85     1013.67     35.38 o 
   1   2   2     2338.24     2599.00    133.56 o 
   2   2   2      164.08      214.51      6.14 o 
   3   2   2      139.92      141.01      5.69 o 
   4   2   2       27.81       33.68      0.85 o 
   5   2   2       62.16       73.75      2.03 o 
   6   2   2      528.17      521.02     25.48 o 
   7   2   2      150.50      105.44     35.88 o 
   8   2   2      274.24      269.14     11.89 o 
   9   2   2       62.94       61.09      5.53 o 
  10   2   2       47.92       50.36      3.16 o 
  11   2   2        4.84        4.49      1.72 o 
  12   2   2       15.80       19.88      2.54 o 
 -13   3   2        0.97        0.59      1.73 o 
 -12   3   2        1.08        1.92      1.13 o 
 -11   3   2       11.73        8.64      1.42 o 
 -10   3   2       18.78       22.50      1.80 o 
  -9   3   2       22.13       14.83      1.82 o 
  -8   3   2       90.52       89.31      2.88 o 
  -7   3   2        0.80        1.12      0.54 o 
  -6   3   2      199.25      200.54     10.38 o 
  -5   3   2       12.91       14.78      0.77 o 
  -4   3   2      224.06      265.52     12.86 o 
  -3   3   2      767.31      888.69     42.61 o 
  -2   3   2      332.15      382.23     13.21 o 
  -1   3   2       38.95       38.36      1.40 o 
   0   3   2      379.49      439.15     16.32 o 
   1   3   2      308.80      388.80     13.41 o 
   2   3   2     1131.80     1206.17     52.59 o 
   3   3   2        0.64        1.34      0.28 o 
   4   3   2      215.56      262.28     14.02 o 
   5   3   2        1.30        1.23      0.47 o 
   6   3   2       73.35       87.77      3.44 o 
   7   3   2      231.17      208.56      8.99 o 
   8   3   2        0.99        2.54      1.38 o 
   9   3   2       10.32        8.58      1.87 o 
  10   3   2        0.45       -0.03      1.41 o 
  11   3   2        1.32        0.22      1.61 o 
  12   3   2        6.06        5.46      2.05 o 
 -12   4   2        6.25        7.13      1.51 o 
 -11   4   2       11.29       15.13      1.81 o 
 -10   4   2        0.16       -0.23      1.01 o 
  -9   4   2       32.95       33.51      2.74 o 
  -8   4   2        3.40        2.29      0.96 o 
  -7   4   2       35.44       33.50      1.77 o 
  -6   4   2      299.79      280.05     13.03 o 
  -5   4   2       45.39       54.81      2.33 o 
  -4   4   2       23.60       17.32      1.04 o 
  -3   4   2        8.18       12.18      1.15 o 
  -2   4   2      266.49      309.66     11.44 o 
  -1   4   2      534.68      542.65     16.37 o 
   0   4   2       43.20       38.15      1.24 o 
   1   4   2       12.44        8.70      0.81 o 
   2   4   2      396.87      442.08     12.56 o 
   3   4   2       16.55       14.22      0.89 o 
   4   4   2       57.27       54.90      1.74 o 
   5   4   2      317.69      301.83      7.30 o 
   6   4   2      114.89      115.82      3.38 o 
   7   4   2        6.48        7.51      0.99 o 
   8   4   2        2.54        3.30      0.89 o 
   9   4   2        9.43        7.53      1.01 o 
  10   4   2       71.50       71.29      4.16 o 
  11   4   2        0.43       -0.66      1.64 o 
 -12   5   2        1.41        1.04      2.95 o 
 -11   5   2        7.14        7.79      1.56 o 
 -10   5   2        7.02        5.00      1.45 o 
  -9   5   2       28.21       24.39      2.40 o 
  -8   5   2       28.29       24.94      1.99 o 
  -7   5   2       10.09        7.28      1.33 o 
  -6   5   2       62.69       55.96      3.03 o 
  -5   5   2        3.83        3.32      0.81 o 
  -4   5   2        9.57        8.76      0.96 o 
  -3   5   2      532.80      547.74     21.39 o 
  -2   5   2        3.30        3.28      0.87 o 
  -1   5   2      269.07      265.87      8.86 o 
   0   5   2       67.29       64.05      2.21 o 
   1   5   2       74.02       65.17      1.79 o 
   2   5   2      154.81      171.00      4.37 o 
   3   5   2        5.36        5.38      0.93 o 
   4   5   2       42.01       39.89      1.91 o 
   5   5   2       53.08       50.09      1.77 o 
   6   5   2        1.39        0.32      1.04 o 
   7   5   2      174.63      170.43      6.00 o 
   8   5   2       18.19       16.10      1.62 o 
   9   5   2       12.47       10.00      1.40 o 
  10   5   2        1.02       -1.60      1.61 o 
  11   5   2        1.55        3.29      2.17 o 
 -11   6   2        4.25        4.98      1.59 o 
 -10   6   2        1.23        1.99      1.54 o 
  -9   6   2        5.12        6.76      1.77 o 
  -8   6   2        0.06       -0.41      1.08 o 
  -7   6   2       46.02       43.17      3.85 o 
  -6   6   2       27.47       29.75      2.25 o 
  -5   6   2       13.20       12.43      1.70 o 
  -4   6   2        0.58       -0.92      0.92 o 
  -3   6   2        1.41        2.53      1.10 o 
  -2   6   2       20.42       17.69      1.54 o 
  -1   6   2        0.11        2.12      1.18 o 
   0   6   2       38.78       33.86      1.88 o 
   1   6   2      225.70      219.17      7.62 o 
   2   6   2        0.89       -0.37      1.41 o 
   3   6   2       27.53       25.99      1.74 o 
   4   6   2       21.05       24.82      1.67 o 
   5   6   2      178.59      187.35      4.46 o 
   6   6   2        7.23        6.32      1.41 o 
   7   6   2        0.05       -1.00      1.00 o 
   8   6   2        2.86        4.30      1.50 o 
   9   6   2        0.20       -0.56      1.12 o 
  10   6   2       15.81       16.06      2.89 o 
  -9   7   2        4.96        0.72      1.61 o 
  -8   7   2        0.14       -1.13      1.13 o 
  -7   7   2        0.57       -0.82      1.12 o 
  -6   7   2        2.64        1.90      1.34 o 
  -5   7   2       38.38       45.42      2.92 o 
  -4   7   2        8.20        8.46      1.46 o 
  -3   7   2      129.20      134.58      4.46 o 
  -2   7   2        7.30        6.99      1.35 o 
  -1   7   2      253.85      255.81      4.94 o 
   0   7   2        3.42        2.94      1.22 o 
   1   7   2       94.65       89.46      2.88 o 
   2   7   2       32.70       32.47      2.10 o 
   3   7   2        0.92        0.27      1.06 o 
   4   7   2        4.25        5.67      1.58 o 
   5   7   2       33.67       31.89      2.51 o 
   6   7   2        8.00        8.10      1.64 o 
   7   7   2       14.79       14.46      2.26 o 
   8   7   2        9.78       11.32      2.13 o 
   9   7   2        6.11        4.50      1.72 o 
  -8   8   2        0.87        0.10      1.80 o 
  -7   8   2        6.69        7.63      1.90 o 
  -6   8   2        4.42        2.98      1.69 o 
  -5   8   2        0.92       -0.58      1.45 o 
  -4   8   2       35.12       27.67      2.66 o 
  -3   8   2        2.78        3.02      1.31 o 
  -2   8   2       11.70        9.44      1.53 o 
  -1   8   2        0.41       -0.69      1.10 o 
   0   8   2        8.30        7.71      1.46 o 
   1   8   2       25.09       22.66      1.97 o 
   2   8   2        0.11       -0.42      1.32 o 
   3   8   2       29.25       38.37      2.93 o 
   4   8   2       26.33       24.76      2.53 o 
   5   8   2        0.87        1.49      1.52 o 
   6   8   2        0.47        0.36      1.34 o 
   7   8   2        3.95        7.06      2.14 o 
  -6   9   2        2.42        3.21      1.73 o 
  -5   9   2        8.33        9.16      2.05 o 
  -4   9   2        1.11        0.06      1.50 o 
  -3   9   2        4.71        6.79      1.88 o 
  -2   9   2        0.00        0.12      1.40 o 
  -1   9   2       18.66       19.58      2.09 o 
   0   9   2        0.23       -1.02      1.16 o 
   1   9   2        8.61        7.60      1.92 o 
   2   9   2        1.49        1.34      1.51 o 
   3   9   2        5.27        4.43      1.88 o 
   4   9   2        0.46        0.11      1.63 o 
   5   9   2       16.61       16.38      2.41 o 
   0  10   2        4.00        2.19      2.12 o 
 -13   0   3        5.76        8.91      1.87 o 
 -11   0   3       10.76        7.76      1.54 o 
  -9   0   3      547.62      539.81     41.84 o 
  -7   0   3      170.61      193.63     12.87 o 
  -5   0   3     2182.89     2563.44    157.66 o 
  -3   0   3      379.42      306.33     11.06 o 
  -1   0   3      251.98      217.37      3.85 o 
   1   0   3      894.29      921.81     14.24 o 
   3   0   3      443.51      386.28      5.97 o 
   5   0   3      999.28     1053.23     61.15 o 
   7   0   3      372.18      395.14     38.58 o 
   9   0   3       12.50       10.42      1.30 o 
  11   0   3       26.87       24.59      4.60 o 
 -13   1   3        3.82        3.06      1.23 o 
 -12   1   3        0.34       -0.76      0.76 o 
 -11   1   3        4.52        3.12      0.93 o 
 -10   1   3       32.11       28.68      1.69 o 
  -9   1   3       60.91       72.99      3.78 o 
  -8   1   3        5.38        6.03      0.55 o 
  -7   1   3       25.50       26.42      1.28 o 
  -6   1   3      325.55      394.03     12.93 o 
  -5   1   3      893.79      906.24     29.49 o 
  -4   1   3      960.27     1070.10     31.23 o 
  -3   1   3      646.95      616.42     18.46 o 
  -2   1   3       60.64       54.86      1.60 o 
   0   1   3       39.37       37.23      0.77 o 
   1   1   3     2896.07     3079.14     94.28 o 
   2   1   3        1.57        3.29      0.22 o 
   3   1   3       28.67       30.89      0.58 o 
   4   1   3       19.14       15.84      2.50 o 
   5   1   3      440.31      462.19      8.33 o 
   6   1   3       17.44       17.77      1.04 o 
   7   1   3      348.80      373.14     21.11 o 
   8   1   3       27.84       26.72      1.82 o 
   9   1   3        0.15        0.12      0.93 o 
  10   1   3        6.61        6.94      1.35 o 
  11   1   3       14.57       21.82      2.05 o 
  12   1   3        0.98       -0.09      1.94 o 
 -13   2   3        1.27        2.08      1.01 o 
 -12   2   3        0.48        0.37      1.14 o 
 -11   2   3       50.60       54.49      2.50 o 
 -10   2   3       29.22       24.62      2.07 o 
  -9   2   3      205.88      207.96     11.15 o 
  -8   2   3      217.33      226.42     11.33 o 
  -7   2   3      448.13      499.67     24.32 o 
  -6   2   3       67.35       59.97      3.04 o 
  -5   2   3      170.22      216.22      8.62 o 
  -4   2   3     2084.00     2337.76     93.45 o 
  -3   2   3      271.84      282.12      9.87 o 
  -2   2   3       20.09       19.82      0.83 o 
  -1   2   3      563.02      524.02     15.10 o 
   0   2   3        1.06        2.10      0.27 o 
   1   2   3      341.56      323.73      8.53 o 
   2   2   3       16.11       14.37      1.59 o 
   3   2   3      183.33      173.94      5.66 o 
   4   2   3      298.67      362.96     15.60 o 
   5   2   3      156.90      179.82      8.27 o 
   6   2   3      181.94      169.71     13.58 o 
   7   2   3       42.33       37.35      3.48 o 
   8   2   3       62.05       66.02      3.08 o 
   9   2   3       27.33       20.04      2.27 o 
  10   2   3        1.83        1.77      1.38 o 
  11   2   3       12.65        8.73      1.96 o 
  12   2   3        1.78        3.05      1.74 o 
 -13   3   3        4.80        5.12      1.42 o 
 -12   3   3        0.50        2.04      1.17 o 
 -11   3   3        0.59       -0.06      1.07 o 
 -10   3   3       51.09       50.88      2.61 o 
  -9   3   3        1.53        0.20      0.77 o 
  -8   3   3       11.68       13.42      1.22 o 
  -7   3   3      145.79      143.43     10.03 o 
  -6   3   3      215.48      222.59     11.85 o 
  -5   3   3       49.97       63.63      1.53 o 
  -4   3   3      118.39      123.77      3.47 o 
  -3   3   3      350.64      322.16      8.05 o 
  -2   3   3      206.71      212.59      4.80 o 
  -1   3   3      154.55      191.68      4.70 o 
   0   3   3       35.69       37.61      1.33 o 
   1   3   3        6.22       13.21      0.70 o 
   2   3   3       42.19       35.74      1.31 o 
   3   3   3       61.74       65.13      2.12 o 
   4   3   3      149.75      165.51      9.01 o 
   5   3   3      399.62      433.47     17.24 o 
   6   3   3        1.60        1.33      0.45 o 
   7   3   3       28.10       31.35      2.62 o 
   8   3   3       32.32       29.14      2.66 o 
   9   3   3       41.43       46.61      3.16 o 
  10   3   3        3.28        5.27      1.79 o 
  11   3   3        2.87        4.48      1.84 o 
 -12   4   3       15.72       14.93      2.99 o 
 -11   4   3       43.18       46.02      4.41 o 
 -10   4   3       13.46        9.52      1.57 o 
  -9   4   3       60.90       59.84      3.85 o 
  -8   4   3        1.94        2.34      1.01 o 
  -7   4   3      354.72      327.68     18.43 o 
  -6   4   3       54.69       50.71      2.57 o 
  -5   4   3       35.27       36.96      1.95 o 
  -4   4   3      216.77      221.06      6.61 o 
  -3   4   3        2.49        0.22      0.53 o 
  -2   4   3        0.10        0.47      0.56 o 
  -1   4   3      517.78      494.45     20.63 o 
   0   4   3      117.48      136.11      4.06 o 
   1   4   3        2.51        1.92      0.55 o 
   2   4   3      116.51      118.05      5.22 o 
   3   4   3       67.50       74.74      3.81 o 
   4   4   3       62.55       58.94      2.28 o 
   5   4   3       42.80       38.99      1.53 o 
   6   4   3      330.96      324.71      8.66 o 
   7   4   3       53.73       52.08      1.79 o 
   8   4   3        9.16        7.39      1.16 o 
   9   4   3       22.41       19.63      2.62 o 
  10   4   3        0.72        2.51      1.86 o 
  11   4   3        9.26        9.20      2.29 o 
 -12   5   3        2.12        2.20      1.40 o 
 -11   5   3        1.77        2.55      1.35 o 
 -10   5   3        8.02        9.02      1.63 o 
  -9   5   3        2.97        5.43      1.34 o 
  -8   5   3       70.07       71.32      6.83 o 
  -7   5   3       93.40       89.17      6.76 o 
  -6   5   3       13.59       13.63      1.33 o 
  -5   5   3       39.64       32.80      1.51 o 
  -4   5   3      132.97      127.86      3.56 o 
  -3   5   3      112.21      107.85      3.24 o 
  -2   5   3      111.44      116.76      8.26 o 
  -1   5   3      131.12      105.03      6.55 o 
   0   5   3       41.48       41.83      1.71 o 
   1   5   3       18.25       16.88      1.18 o 
   2   5   3      307.02      327.83      9.12 o 
   3   5   3        0.22       -0.27      0.58 o 
   4   5   3      366.13      382.11     15.29 o 
   5   5   3       17.21       15.32      1.62 o 
   6   5   3        0.26        0.09      0.95 o 
   7   5   3        0.40        0.17      0.87 o 
   8   5   3        0.36       -0.45      0.91 o 
   9   5   3        8.67       12.10      2.43 o 
  10   5   3        1.59        1.30      1.85 o 
 -11   6   3        2.90        2.78      1.49 o 
 -10   6   3        1.31       -0.33      1.41 o 
  -9   6   3       23.94       22.11      2.62 o 
  -8   6   3        1.23       -0.70      1.06 o 
  -7   6   3       25.35       21.80      2.10 o 
  -6   6   3      130.64      131.64      8.50 o 
  -5   6   3        8.37        7.71      1.30 o 
  -4   6   3       76.66       77.99      4.41 o 
  -3   6   3        8.73        7.39      1.23 o 
  -2   6   3      350.24      334.14     13.59 o 
  -1   6   3        3.00        2.58      1.02 o 
   0   6   3       31.68       24.62      1.72 o 
   1   6   3        4.10        3.60      1.07 o 
   2   6   3       47.06       38.12      1.94 o 
   3   6   3        0.06       -0.61      0.82 o 
   4   6   3       80.99       74.47      5.55 o 
   5   6   3       22.92       20.09      1.92 o 
   6   6   3       12.21       13.71      1.69 o 
   7   6   3       15.28       14.61      2.03 o 
   8   6   3       28.92       33.24      2.36 o 
   9   6   3        3.26        2.72      1.91 o 
 -10   7   3        3.61        4.00      1.90 o 
  -9   7   3        2.03        3.80      1.82 o 
  -8   7   3       13.56       11.53      1.88 o 
  -7   7   3        1.42        1.37      1.33 o 
  -6   7   3        7.52        8.96      1.75 o 
  -5   7   3        0.02        1.27      1.36 o 
  -4   7   3       11.60        8.51      1.43 o 
  -3   7   3       11.01       11.14      1.54 o 
  -2   7   3        0.39       -0.65      1.04 o 
  -1   7   3       26.40       26.36      2.01 o 
   0   7   3       41.94       44.83      2.25 o 
   1   7   3        4.16        5.88      1.30 o 
   2   7   3       95.16      107.69      4.07 o 
   3   7   3        7.10        6.04      1.53 o 
   4   7   3       28.83       29.40      2.45 o 
   5   7   3       13.26       12.98      1.88 o 
   6   7   3        4.28        3.91      1.43 o 
   7   7   3        1.18        2.14      1.58 o 
   8   7   3        0.51        0.01      1.30 o 
  -8   8   3        1.42        1.16      1.54 o 
  -7   8   3        0.14       -0.37      1.47 o 
  -6   8   3       12.94       15.25      2.26 o 
  -5   8   3       18.30       15.27      2.22 o 
  -4   8   3       21.85       25.83      2.58 o 
  -3   8   3        1.57        2.07      1.23 o 
  -2   8   3       37.48       36.32      2.37 o 
  -1   8   3       19.62       15.39      1.77 o 
   0   8   3       10.05        8.97      1.54 o 
   1   8   3        4.59        4.24      1.30 o 
   2   8   3        1.15       -0.90      1.23 o 
   3   8   3       14.28       10.05      1.93 o 
   4   8   3       18.53       17.80      2.25 o 
   5   8   3        0.57       -0.70      1.28 o 
   6   8   3        1.46        2.43      1.51 o 
   7   8   3        0.00       -0.23      1.74 o 
  -6   9   3        0.56        1.75      1.68 o 
  -5   9   3        5.70        5.83      1.94 o 
  -4   9   3        0.02        0.90      1.51 o 
  -3   9   3        2.37       -0.34      1.55 o 
  -2   9   3        0.58        0.76      1.26 o 
  -1   9   3        0.57        0.60      1.32 o 
   0   9   3       18.16       20.42      2.48 o 
   1   9   3        1.00        2.77      1.56 o 
   2   9   3        6.83        6.00      1.86 o 
   3   9   3        0.12       -0.65      1.57 o 
   4   9   3        0.10       -0.20      1.63 o 
 -12   0   4        0.03        1.81      1.41 o 
 -10   0   4      143.40      135.58     11.52 o 
  -8   0   4      214.54      201.72     14.69 o 
  -6   0   4     1081.43     1138.37     59.98 o 
  -4   0   4     2295.60     2435.97    127.09 o 
   0   0   4       33.17       32.61      0.71 o 
   2   0   4     1973.35     2246.29     36.39 o 
   4   0   4      679.19      669.65      7.18 o 
   6   0   4       20.36       23.49      1.16 o 
   8   0   4      123.30       99.33      2.84 o 
  10   0   4       48.89       51.10      4.43 o 
  12   0   4       14.26       12.30      4.20 o 
 -13   1   4        5.49        4.37      1.14 o 
 -12   1   4       52.34       56.99      4.02 o 
 -11   1   4        2.78        2.62      0.94 o 
 -10   1   4       72.99       75.24      4.07 o 
  -9   1   4        5.23        2.82      0.83 o 
  -8   1   4      287.14      331.39     13.59 o 
  -7   1   4      233.94      233.55      9.79 o 
  -6   1   4       30.50       36.46      1.25 o 
  -5   1   4      451.70      513.71     18.18 o 
  -4   1   4      193.17      288.44      8.66 o 
  -3   1   4      360.26      438.67     12.21 o 
  -2   1   4      146.85      200.98      5.31 o 
  -1   1   4      252.37      263.34      5.55 o 
   0   1   4     1841.22     1829.50     27.51 o 
   1   1   4      129.03      139.91      1.84 o 
   2   1   4     2928.62     3061.01     41.76 o 
   3   1   4       67.56       70.98      1.20 o 
   4   1   4     1205.87     1027.55    128.66 o 
   5   1   4       17.04       16.14      0.61 o 
   6   1   4       10.35       11.46      0.72 o 
   7   1   4        1.03        1.10      0.73 o 
   8   1   4       48.54       40.13      2.13 o 
   9   1   4        4.53        5.21      1.18 o 
  10   1   4       23.55       20.80      2.09 o 
  11   1   4        1.56        0.66      1.22 o 
  12   1   4       30.50       41.11      4.36 o 
 -13   2   4        0.12        0.30      1.20 o 
 -12   2   4        0.50        0.07      1.08 o 
 -11   2   4       47.41       43.73      3.04 o 
 -10   2   4       56.55       56.60      2.50 o 
  -9   2   4       21.35       23.56      2.49 o 
  -8   2   4      158.47      133.64      6.43 o 
  -7   2   4       45.71       45.28      2.30 o 
  -6   2   4      258.14      258.91     12.48 o 
  -5   2   4      113.01      128.49      4.16 o 
  -4   2   4      968.17     1078.97     44.73 o 
  -3   2   4      241.18      275.97     10.29 o 
  -2   2   4        8.02        4.00      0.40 o 
  -1   2   4     1476.32     1567.89     46.73 o 
   0   2   4      105.16      131.78      4.36 o 
   1   2   4      794.36      951.01     29.66 o 
   2   2   4      213.41      197.47      4.35 o 
   3   2   4      208.67      214.93      7.55 o 
   4   2   4      541.51      561.19     18.52 o 
   5   2   4      161.47      158.95      6.56 o 
   6   2   4       19.99       12.08      6.56 o 
   7   2   4       59.03       48.54      3.83 o 
   8   2   4        0.44       -0.65      1.12 o 
   9   2   4       71.65       64.69      3.32 o 
  10   2   4        4.74        4.67      1.72 o 
  11   2   4       23.69       24.24      2.68 o 
 -13   3   4       13.75       14.96      1.92 o 
 -12   3   4        8.95       12.15      1.75 o 
 -11   3   4        0.21        0.13      1.06 o 
 -10   3   4      118.40      120.79      8.35 o 
  -9   3   4        5.78        7.62      1.14 o 
  -8   3   4       83.13       84.91      8.86 o 
  -7   3   4      269.10      282.19     15.55 o 
  -6   3   4        8.52        9.03      0.77 o 
  -5   3   4       88.76       86.94      3.63 o 
  -4   3   4       54.03       44.29      2.50 o 
  -3   3   4       60.65       75.53      3.46 o 
  -2   3   4      217.22      171.42      4.20 o 
  -1   3   4       96.06      105.05      3.42 o 
   0   3   4      646.36      687.37     19.84 o 
   1   3   4      158.66      165.96      4.85 o 
   2   3   4      605.38      640.55     21.22 o 
   3   3   4       79.41       88.32      2.22 o 
   4   3   4      355.82      366.41     12.63 o 
   5   3   4      179.65      193.37      9.70 o 
   6   3   4       10.42       11.82      0.72 o 
   7   3   4       38.52       39.54      2.83 o 
   8   3   4        0.11        0.73      1.35 o 
   9   3   4        4.50        3.85      1.71 o 
  10   3   4       22.34       25.55      2.91 o 
  11   3   4        5.70        7.20      2.68 o 
 -12   4   4        8.67       11.00      1.79 o 
 -11   4   4       49.31       50.43      4.14 o 
 -10   4   4       10.61       12.68      1.72 o 
  -9   4   4       28.95       28.79      2.59 o 
  -8   4   4      175.94      168.43     18.12 o 
  -7   4   4        8.06        8.64      1.14 o 
  -6   4   4      322.58      311.75     10.91 o 
  -5   4   4       10.98       12.49      1.02 o 
  -4   4   4      485.16      477.26     15.13 o 
  -3   4   4      484.71      488.57     25.07 o 
  -2   4   4        0.21       -0.36      0.58 o 
  -1   4   4      214.56      228.18     10.64 o 
   0   4   4       19.93       21.99      1.12 o 
   1   4   4      133.14      107.03      4.17 o 
   2   4   4      396.50      394.61     11.33 o 
   3   4   4      186.83      195.09      6.53 o 
   4   4   4       32.46       30.11      1.39 o 
   5   4   4       48.17       44.86      1.53 o 
   6   4   4        6.55        4.05      0.93 o 
   7   4   4        3.92        2.46      0.91 o 
   8   4   4        9.08        8.33      1.99 o 
   9   4   4        7.16        7.54      2.09 o 
  10   4   4       18.99       10.71      3.12 o 
  11   4   4        4.03        3.28      1.96 o 
 -12   5   4        0.73        0.42      1.96 o 
 -11   5   4        8.82        4.61      1.50 o 
 -10   5   4       50.36       54.99      4.01 o 
  -9   5   4        2.62        3.85      1.31 o 
  -8   5   4        1.50        0.89      1.09 o 
  -7   5   4       26.92       28.75      1.78 o 
  -6   5   4       63.69       57.58      4.28 o 
  -5   5   4       83.20       83.65      3.53 o 
  -4   5   4       19.03       17.96      1.61 o 
  -3   5   4      135.19      129.97      6.85 o 
  -2   5   4      118.48      124.01      3.64 o 
  -1   5   4      288.07      298.60     16.23 o 
   0   5   4       11.78       12.69      1.22 o 
   1   5   4        7.79        4.44      0.82 o 
   2   5   4      108.01      106.55      3.51 o 
   3   5   4       56.45       66.27      2.53 o 
   4   5   4       26.65       25.21      1.63 o 
   5   5   4      233.43      251.74     14.82 o 
   6   5   4       27.48       26.13      1.74 o 
   7   5   4       41.91       41.73      2.23 o 
   8   5   4        0.36        0.86      1.00 o 
   9   5   4       23.61       28.84      3.33 o 
  10   5   4        6.05        9.47      2.40 o 
 -11   6   4        6.79        5.08      1.71 o 
 -10   6   4        2.49        4.07      1.78 o 
  -9   6   4       25.00       24.23      2.44 o 
  -8   6   4       23.48       22.57      2.22 o 
  -7   6   4        4.25        4.04      1.38 o 
  -6   6   4      128.94      128.08      6.55 o 
  -5   6   4        1.40        0.60      1.04 o 
  -4   6   4       28.13       24.25      2.28 o 
  -3   6   4       50.27       53.61      3.05 o 
  -2   6   4      140.81      130.32      6.00 o 
  -1   6   4       52.53       58.29      2.25 o 
   0   6   4        5.13        4.31      1.10 o 
   1   6   4      230.08      246.25     11.19 o 
   2   6   4        5.39        4.99      1.08 o 
   3   6   4       13.72       11.12      1.28 o 
   4   6   4       84.46       85.79      3.92 o 
   5   6   4        0.34       -0.12      1.05 o 
   6   6   4        0.29        0.58      1.09 o 
   7   6   4        0.14       -0.16      1.16 o 
   8   6   4        0.22        1.10      1.21 o 
   9   6   4        3.22        5.57      2.26 o 
 -10   7   4        0.15       -0.58      1.61 o 
  -9   7   4       14.57       18.37      2.91 o 
  -8   7   4        0.62        1.22      1.37 o 
  -7   7   4        1.88        2.79      1.46 o 
  -6   7   4        4.97        2.17      1.45 o 
  -5   7   4       84.26       89.95      4.40 o 
  -4   7   4        6.70        8.07      1.42 o 
  -3   7   4      121.78      119.10      4.61 o 
  -2   7   4        5.91        4.35      1.26 o 
  -1   7   4       95.48       92.16      3.02 o 
   0   7   4        2.73        3.01      1.23 o 
   1   7   4       71.70       68.58      2.66 o 
   2   7   4        5.09        4.08      1.25 o 
   3   7   4       14.23       15.80      1.99 o 
   4   7   4        5.25        4.24      1.52 o 
   5   7   4       31.31       31.50      2.52 o 
   6   7   4       16.79       16.49      2.02 o 
   7   7   4       25.15       30.18      3.00 o 
   8   7   4        0.19        0.94      1.36 o 
  -8   8   4        0.00        0.18      1.48 o 
  -7   8   4        3.07        3.06      1.65 o 
  -6   8   4        0.80        0.44      1.50 o 
  -5   8   4       11.87       11.56      2.05 o 
  -4   8   4        0.11        1.16      1.38 o 
  -3   8   4        1.84        3.39      1.27 o 
  -2   8   4        3.85        2.83      1.32 o 
  -1   8   4       44.80       54.98      3.68 o 
   0   8   4        0.04        0.14      1.15 o 
   1   8   4       25.94       24.61      2.46 o 
   2   8   4        2.46        2.53      1.51 o 
   3   8   4        3.27        0.79      1.59 o 
   4   8   4        4.30        2.99      1.55 o 
   5   8   4        2.79        1.65      1.48 o 
   6   8   4        0.07        0.63      1.75 o 
  -6   9   4        0.75       -0.72      1.55 o 
  -5   9   4        7.26        7.03      2.03 o 
  -4   9   4        1.66        1.61      1.65 o 
  -3   9   4       24.40       22.24      2.60 o 
  -2   9   4        1.41        1.42      1.37 o 
  -1   9   4        1.55        0.84      1.59 o 
   0   9   4        0.21        0.87      1.57 o 
   1   9   4        2.59        0.96      1.60 o 
   2   9   4        3.05        4.99      1.83 o 
   3   9   4        2.09        2.62      2.05 o 
   4   9   4        2.50        2.40      1.74 o 
 -13   0   5       15.88       18.00      3.30 o 
 -11   0   5        7.23        6.33      1.50 o 
  -9   0   5      297.43      331.65     28.93 o 
  -7   0   5       34.12       34.05      2.14 o 
  -5   0   5       23.95       28.33      0.99 o 
  -3   0   5       37.52       54.96      1.93 o 
  -1   0   5      279.78      226.85      5.68 o 
   1   0   5     2700.25     2900.46     53.30 o 
   3   0   5     1638.02     1431.81    239.72 o 
   5   0   5       17.31       15.74      1.34 o 
   7   0   5      272.32      284.08     17.70 o 
   9   0   5       70.32       68.71      2.64 o 
  11   0   5        1.33        2.52      3.01 o 
 -13   1   5        1.14        0.40      1.01 o 
 -12   1   5        0.67        0.74      1.13 o 
 -11   1   5        1.08        2.33      1.06 o 
 -10   1   5      106.66       97.04      3.89 o 
  -9   1   5      525.97      519.50     30.46 o 
  -8   1   5        0.91        1.28      0.57 o 
  -7   1   5      745.24      775.17     32.18 o 
  -6   1   5        7.62        5.17      0.58 o 
  -5   1   5      957.33     1124.41     49.26 o 
  -4   1   5       10.56       11.70      0.76 o 
  -3   1   5     4049.25     4520.45    188.49 o 
  -2   1   5     1877.72     1989.67     53.11 o 
  -1   1   5      155.18      179.83      4.55 o 
   0   1   5      140.71      160.28      2.33 o 
   1   1   5       16.27       16.74      0.57 o 
   2   1   5        1.75        0.54      0.21 o 
   3   1   5      785.50      814.12     12.86 o 
   4   1   5       25.19       20.15      3.13 o 
   5   1   5      711.15      678.66     12.61 o 
   6   1   5       46.09       46.73      1.52 o 
   7   1   5       44.96       48.04      2.01 o 
   8   1   5        2.38        1.48      1.02 o 
   9   1   5       15.49       20.71      1.87 o 
  10   1   5        5.11        5.90      1.46 o 
  11   1   5        5.35        4.20      2.29 o 
 -13   2   5        5.42        6.91      1.59 o 
 -12   2   5        0.14        0.47      1.13 o 
 -11   2   5        0.43        1.18      1.06 o 
 -10   2   5       81.13       80.12      2.87 o 
  -9   2   5       50.60       48.73      3.08 o 
  -8   2   5        2.10        0.78      0.55 o 
  -7   2   5       59.60       59.29      2.59 o 
  -6   2   5      609.85      648.52     20.60 o 
  -5   2   5       10.80        7.58      0.81 o 
  -4   2   5      164.26      174.41      7.24 o 
  -3   2   5      414.67      398.63     13.46 o 
  -2   2   5       26.21       20.01      0.79 o 
  -1   2   5      339.55      282.63      6.53 o 
   0   2   5       14.46       19.25      0.79 o 
   1   2   5     1408.63     1454.51     30.50 o 
   2   2   5        0.25       -0.21      0.26 o 
   3   2   5      487.99      525.10      8.24 o 
   4   2   5       94.52      102.60      4.23 o 
   5   2   5       34.60       31.34      1.31 o 
   6   2   5      228.56      231.67     14.26 o 
   7   2   5       58.44       64.07      3.72 o 
   8   2   5       93.52       87.15      3.66 o 
   9   2   5        1.82        1.24      1.40 o 
  10   2   5        5.10        4.24      1.95 o 
  11   2   5        3.00        1.88      1.60 o 
 -13   3   5       17.33       16.13      2.09 o 
 -12   3   5        6.37        7.37      1.53 o 
 -11   3   5       18.70       16.96      1.87 o 
 -10   3   5      152.76      144.26      7.35 o 
  -9   3   5       57.31       56.34      5.96 o 
  -8   3   5        9.04       10.16      1.46 o 
  -7   3   5      588.87      588.16     23.27 o 
  -6   3   5       10.98        6.22      0.72 o 
  -5   3   5      768.77      809.44     34.61 o 
  -4   3   5       33.65       33.03      1.87 o 
  -3   3   5        7.99        7.95      0.90 o 
  -2   3   5     2537.36     2644.32    124.97 o 
  -1   3   5       91.98       90.12      3.82 o 
   0   3   5       70.41       60.62      1.48 o 
   1   3   5     1571.62     1662.77     59.22 o 
   2   3   5       14.76       12.39      0.84 o 
   3   3   5      601.32      658.14     18.88 o 
   4   3   5        6.71        8.75      0.77 o 
   5   3   5      262.67      272.89     12.48 o 
   6   3   5       86.46       83.82      3.95 o 
   7   3   5      117.26      119.43      4.40 o 
   8   3   5        1.90        1.20      1.38 o 
   9   3   5        0.49        2.15      1.58 o 
  10   3   5        9.35        7.57      2.04 o 
  11   3   5        0.01       -0.14      1.53 o 
 -12   4   5        0.71        1.68      1.32 o 
 -11   4   5        3.62        3.65      1.38 o 
 -10   4   5       16.04       17.18      2.37 o 
  -9   4   5        5.44        4.65      1.29 o 
  -8   4   5        0.55        1.47      1.06 o 
  -7   4   5      109.56      106.94      8.71 o 
  -6   4   5        0.46        1.00      0.86 o 
  -5   4   5       33.98       31.98      2.25 o 
  -4   4   5       91.25       89.63      4.64 o 
  -3   4   5      279.71      265.22     14.91 o 
  -2   4   5       76.41       69.84      3.91 o 
  -1   4   5      393.66      384.55     16.66 o 
   0   4   5        2.99        1.71      0.59 o 
   1   4   5      203.25      191.95      5.45 o 
   2   4   5      276.62      302.03      7.64 o 
   3   4   5       23.42       22.95      1.22 o 
   4   4   5      213.58      222.20      7.67 o 
   5   4   5      223.01      246.98      9.86 o 
   6   4   5        2.06        1.24      0.78 o 
   7   4   5        5.40        4.83      1.02 o 
   8   4   5       82.36       80.94      4.99 o 
   9   4   5       36.65       35.40      3.27 o 
  10   4   5        4.04        3.69      1.87 o 
 -12   5   5       28.44       29.14      3.89 o 
 -11   5   5        9.89       10.17      1.83 o 
 -10   5   5       24.92       24.95      2.76 o 
  -9   5   5       19.89       23.11      2.59 o 
  -8   5   5       34.06       28.80      5.11 o 
  -7   5   5      266.55      255.44     12.79 o 
  -6   5   5        0.04        1.16      1.01 o 
  -5   5   5      529.71      512.02     28.88 o 
  -4   5   5      111.85      117.56      6.01 o 
  -3   5   5        4.12        2.96      0.90 o 
  -2   5   5      380.37      388.95     19.05 o 
  -1   5   5       51.00       52.19      2.67 o 
   0   5   5      673.30      707.14     34.91 o 
   1   5   5       42.00       48.84      1.73 o 
   2   5   5       83.18       78.30      2.84 o 
   3   5   5       48.80       55.88      2.61 o 
   4   5   5        7.32        8.22      2.07 o 
   5   5   5        0.85        0.33      1.13 o 
   6   5   5        8.11        6.21      1.12 o 
   7   5   5       20.48       22.39      1.95 o 
   8   5   5       27.06       24.43      1.90 o 
   9   5   5        0.06       -0.06      1.79 o 
 -11   6   5        7.65        6.13      2.11 o 
 -10   6   5        5.21        3.28      2.10 o 
  -9   6   5        0.06        0.52      1.27 o 
  -8   6   5       20.20       21.40      2.25 o 
  -7   6   5        8.82        9.74      1.69 o 
  -6   6   5        0.07       -0.09      0.98 o 
  -5   6   5       25.58       25.67      1.91 o 
  -4   6   5       62.32       66.27      2.53 o 
  -3   6   5        0.86       -0.44      0.91 o 
  -2   6   5       99.93       95.04      7.02 o 
  -1   6   5      121.93      113.89      5.73 o 
   0   6   5       51.75       44.30      2.04 o 
   1   6   5        0.06        0.32      0.93 o 
   2   6   5        6.47       12.34      1.37 o 
   3   6   5       26.37       27.87      2.41 o 
   4   6   5        0.39       -0.15      1.15 o 
   5   6   5       62.89       66.76      4.48 o 
   6   6   5       59.63       67.71      3.01 o 
   7   6   5        2.50        3.14      1.33 o 
   8   6   5        0.47        1.07      2.10 o 
  -9   7   5        1.56        0.94      1.51 o 
  -8   7   5       13.20       11.35      1.99 o 
  -7   7   5        9.04        6.83      1.79 o 
  -6   7   5        0.01       -1.17      1.17 o 
  -5   7   5       17.35       16.63      1.79 o 
  -4   7   5       87.78       95.45      4.54 o 
  -3   7   5        1.02        0.67      1.09 o 
  -2   7   5       73.09       83.10      3.92 o 
  -1   7   5        0.05       -0.25      1.04 o 
   0   7   5      157.10      151.83      5.10 o 
   1   7   5        1.58        1.62      1.11 o 
   2   7   5       62.49       64.92      3.18 o 
   3   7   5        9.36        8.43      1.69 o 
   4   7   5        2.08        0.33      1.27 o 
   5   7   5        7.57        9.66      1.70 o 
   6   7   5        3.13        2.96      1.77 o 
   7   7   5        3.87        2.99      1.58 o 
  -8   8   5        7.06        7.96      1.98 o 
  -7   8   5        1.64        0.72      1.57 o 
  -6   8   5        1.71        1.69      1.57 o 
  -5   8   5        4.73        3.33      1.65 o 
  -4   8   5        0.01        0.69      1.21 o 
  -3   8   5        0.16        1.61      1.18 o 
  -2   8   5       28.14       28.01      2.25 o 
  -1   8   5        2.07        0.84      1.20 o 
   0   8   5        2.92        3.89      1.31 o 
   1   8   5        0.38        1.34      1.45 o 
   2   8   5        1.28        1.34      1.51 o 
   3   8   5       29.09       29.35      2.74 o 
   4   8   5        1.84        2.04      1.53 o 
   5   8   5        2.73        3.49      1.69 o 
   6   8   5       24.65       30.00      4.43 o 
  -5   9   5        1.97        0.41      1.58 o 
  -4   9   5       42.88       41.54      4.28 o 
  -3   9   5        0.34        1.59      1.66 o 
  -2   9   5       25.84       30.09      2.57 o 
  -1   9   5        0.00        0.62      1.61 o 
   0   9   5       28.76       26.66      2.81 o 
   1   9   5        1.93        3.16      1.73 o 
   2   9   5       15.43       16.89      2.44 o 
   3   9   5        3.22        4.55      1.91 o 
 -12   0   6       27.45       29.67      2.81 o 
 -10   0   6       11.75       12.53      1.97 o 
  -8   0   6        1.72        3.22      1.07 o 
  -6   0   6      365.02      380.30     20.54 o 
  -4   0   6      666.15      681.92     56.99 o 
  -2   0   6      425.37      425.17     15.45 o 
   0   0   6     2110.23     2295.40     44.15 o 
   2   0   6     1860.90     2007.60     29.73 o 
   4   0   6       54.56       50.12      1.24 o 
   6   0   6     1199.38     1224.26     51.71 o 
   8   0   6       32.01       34.99      2.19 o 
  10   0   6        0.16        2.63      2.84 o 
 -13   1   6        0.44        0.55      1.53 o 
 -12   1   6       20.76       19.82      1.93 o 
 -11   1   6        1.16        1.03      0.95 o 
 -10   1   6        0.54        0.93      0.75 o 
  -9   1   6       90.55       97.84      4.44 o 
  -8   1   6      204.37      189.68      9.50 o 
  -7   1   6       16.46       17.19      1.13 o 
  -6   1   6        0.31        1.22      0.67 o 
  -5   1   6      937.04      994.27     53.44 o 
  -4   1   6     2769.02     3002.85    124.23 o 
  -3   1   6        0.01        0.59      0.53 o 
  -2   1   6      793.72      746.15     18.52 o 
  -1   1   6       34.01       35.48      0.83 o 
   0   1   6       17.10       11.64      0.58 o 
   1   1   6       18.13       23.60      0.81 o 
   2   1   6      101.24       80.62      1.20 o 
   3   1   6        0.00       -0.11      0.31 o 
   4   1   6       92.51       81.97      5.88 o 
   5   1   6       32.75       32.18      0.96 o 
   6   1   6       64.81       54.88      2.45 o 
   7   1   6       22.08       21.39      1.36 o 
   8   1   6        9.08        9.36      0.95 o 
   9   1   6        0.52        0.34      1.16 o 
  10   1   6       25.41       26.88      2.23 o 
  11   1   6        3.46        2.75      2.08 o 
 -13   2   6       19.22       22.34      2.66 o 
 -12   2   6        1.59        1.97      1.22 o 
 -11   2   6        0.17       -0.63      1.01 o 
 -10   2   6        0.03        0.11      0.91 o 
  -9   2   6       12.82       12.92      1.14 o 
  -8   2   6       12.40       16.46      1.44 o 
  -7   2   6       79.62       80.02      3.85 o 
  -6   2   6       25.84       28.64      1.37 o 
  -5   2   6      118.77      110.90      4.95 o 
  -4   2   6        7.32        7.36      0.79 o 
  -3   2   6      536.37      580.66     26.70 o 
  -2   2   6        0.25       -0.14      0.40 o 
  -1   2   6       10.22       12.24      0.68 o 
   0   2   6      386.48      410.26      7.91 o 
   1   2   6      649.90      704.24     17.06 o 
   2   2   6     1024.50     1047.91     26.71 o 
   3   2   6      658.38      678.94     14.22 o 
   4   2   6      887.63      885.97     30.46 o 
   5   2   6      104.71      102.21      4.32 o 
   6   2   6      596.08      595.16     28.39 o 
   7   2   6      114.12      135.33     10.04 o 
   8   2   6       90.59      100.65      4.10 o 
   9   2   6        6.98        5.36      1.72 o 
  10   2   6        1.55        4.36      1.72 o 
 -13   3   6        1.26        2.50      1.78 o 
 -12   3   6       18.09       20.53      2.16 o 
 -11   3   6       13.35       13.20      1.71 o 
 -10   3   6        2.42        1.99      1.02 o 
  -9   3   6       78.34       83.15      7.19 o 
  -8   3   6        1.59        0.34      0.79 o 
  -7   3   6        0.57        0.45      0.65 o 
  -6   3   6      485.98      478.01     22.89 o 
  -5   3   6      959.84      997.77     50.42 o 
  -4   3   6      996.30      997.89     52.01 o 
  -3   3   6      283.22      308.51     15.61 o 
  -2   3   6     1150.21     1140.76     69.76 o 
  -1   3   6      882.59      934.25     27.31 o 
   0   3   6      183.95      148.10      6.26 o 
   1   3   6      227.78      233.09      7.29 o 
   2   3   6       24.83       31.36      1.13 o 
   3   3   6      294.04      274.81      7.23 o 
   4   3   6       30.86       33.38      1.64 o 
   5   3   6        3.48        2.83      0.69 o 
   6   3   6        7.06        8.25      1.12 o 
   7   3   6        0.59        0.42      0.76 o 
   8   3   6        9.33        8.52      1.99 o 
   9   3   6        4.66        3.16      1.74 o 
  10   3   6        0.05       -0.73      2.00 o 
 -12   4   6       13.87        8.94      1.85 o 
 -11   4   6        1.51        1.20      1.23 o 
 -10   4   6        6.31        8.36      1.35 o 
  -9   4   6       13.32       13.78      1.75 o 
  -8   4   6       34.87       35.05      2.29 o 
  -7   4   6       14.02       15.77      1.48 o 
  -6   4   6       33.70       33.51      2.64 o 
  -5   4   6       17.90       17.31      1.99 o 
  -4   4   6       40.69       32.71      1.67 o 
  -3   4   6      149.85      142.14      9.66 o 
  -2   4   6        9.45        8.31      1.08 o 
  -1   4   6      487.46      517.35     26.40 o 
   0   4   6      530.73      576.52     21.64 o 
   1   4   6      192.10      192.23      6.48 o 
   2   4   6        8.91        8.48      0.88 o 
   3   4   6       26.30       20.49      1.31 o 
   4   4   6      706.30      719.05     45.01 o 
   5   4   6        5.15        5.68      1.06 o 
   6   4   6       19.32       21.94      1.71 o 
   7   4   6       43.99       38.96      2.92 o 
   8   4   6       60.65       58.41      4.92 o 
   9   4   6       27.56       26.45      3.16 o 
  10   4   6        2.95        1.57      1.91 o 
 -12   5   6        0.92        4.72      3.41 o 
 -11   5   6       33.50       38.96      4.69 o 
 -10   5   6        0.02        0.92      1.56 o 
  -9   5   6        9.37        9.20      1.83 o 
  -8   5   6        7.55        7.74      1.54 o 
  -7   5   6       50.27       52.11      3.30 o 
  -6   5   6      361.15      374.21     17.83 o 
  -5   5   6       75.91       77.29      5.75 o 
  -4   5   6       18.15       18.54      1.77 o 
  -3   5   6        4.38        4.04      1.01 o 
  -2   5   6      230.26      206.85     10.04 o 
  -1   5   6      170.81      201.66     12.78 o 
   0   5   6       69.09       69.70      2.30 o 
   1   5   6      151.99      160.43      8.50 o 
   2   5   6       51.84       49.28      1.92 o 
   3   5   6      101.09      100.33      6.42 o 
   4   5   6        2.31        2.20      1.18 o 
   5   5   6       15.88       17.03      1.54 o 
   6   5   6        2.65        2.96      1.18 o 
   7   5   6        4.64        6.66      1.38 o 
   8   5   6        2.54        4.47      2.01 o 
   9   5   6        0.03        0.05      1.70 o 
 -11   6   6        4.53        2.67      1.94 o 
 -10   6   6        2.15        3.77      1.95 o 
  -9   6   6        0.03        0.69      1.33 o 
  -8   6   6        1.11        1.33      1.35 o 
  -7   6   6        2.88        0.65      1.29 o 
  -6   6   6        0.99       -0.75      0.97 o 
  -5   6   6        0.16       -0.80      0.87 o 
  -4   6   6       14.22       11.06      1.46 o 
  -3   6   6       21.72       23.69      1.86 o 
  -2   6   6        0.13        0.56      1.00 o 
  -1   6   6      233.38      247.90     11.59 o 
   0   6   6        0.84       -0.40      0.87 o 
   1   6   6       50.58       47.49      2.15 o 
   2   6   6       23.19       26.83      2.18 o 
   3   6   6      162.85      173.68     11.23 o 
   4   6   6       70.84       76.86      3.30 o 
   5   6   6       14.29       14.28      1.63 o 
   6   6   6        8.06       10.37      1.72 o 
   7   6   6        6.16        6.67      1.64 o 
   8   6   6       11.63       11.34      2.64 o 
  -9   7   6       12.40       14.16      2.21 o 
  -8   7   6        6.60        8.40      1.88 o 
  -7   7   6       93.85      113.25     10.44 o 
  -6   7   6       25.59       26.28      2.57 o 
  -5   7   6        1.29        1.11      1.12 o 
  -4   7   6        0.47       -0.73      1.05 o 
  -3   7   6        6.98        6.36      1.41 o 
  -2   7   6        0.25        0.06      1.04 o 
  -1   7   6       20.89       22.61      1.93 o 
   0   7   6       10.49        7.63      1.39 o 
   1   7   6       57.44       72.51      4.99 o 
   2   7   6        1.23       -0.50      1.19 o 
   3   7   6        5.29        6.04      1.61 o 
   4   7   6        0.20        0.66      1.30 o 
   5   7   6        5.21        5.24      1.92 o 
   6   7   6        0.25       -0.33      1.42 o 
   7   7   6        0.35        0.53      1.48 o 
  -8   8   6        0.05       -1.31      1.82 o 
  -7   8   6        0.01       -0.03      1.57 o 
  -6   8   6       10.12       10.32      2.10 o 
  -5   8   6        0.01        0.60      1.50 o 
  -4   8   6        9.91       11.25      1.73 o 
  -3   8   6       20.68       27.50      2.28 o 
  -2   8   6        6.30        7.99      1.60 o 
  -1   8   6       17.80       18.76      1.96 o 
   0   8   6        0.77        2.10      1.51 o 
   1   8   6       43.36       45.85      3.04 o 
   2   8   6       20.15       19.19      2.38 o 
   3   8   6       16.94       17.25      2.32 o 
   4   8   6        3.57        1.76      1.52 o 
   5   8   6        4.29        1.24      1.92 o 
  -5   9   6        1.54        0.70      1.76 o 
  -4   9   6        0.32        0.56      1.71 o 
  -3   9   6        6.59        8.51      2.06 o 
  -2   9   6        5.27        5.88      1.95 o 
  -1   9   6        8.69       11.76      2.21 o 
   0   9   6        0.00       -0.72      1.59 o 
   1   9   6       35.29       38.92      5.09 o 
   2   9   6        3.71        3.27      1.94 o 
 -13   0   7       25.02       21.30      2.73 o 
 -11   0   7       42.62       41.98      4.31 o 
  -9   0   7       27.35       38.37      4.60 o 
  -7   0   7        5.95        4.24      0.80 o 
  -5   0   7      565.13      567.56     64.03 o 
  -3   0   7       91.80       84.27      2.54 o 
  -1   0   7      104.58       83.59      3.29 o 
   1   0   7        7.60        4.64      0.65 o 
   3   0   7        0.03        1.09      1.08 o 
   5   0   7      363.78      335.62      4.42 o 
   7   0   7      315.74      280.09     12.64 o 
   9   0   7       38.66       48.43      6.22 o 
 -13   1   7       12.91       16.17      2.55 o 
 -12   1   7        8.61        7.02      1.52 o 
 -11   1   7       92.65       97.47      3.08 o 
 -10   1   7       29.60       31.92      2.16 o 
  -9   1   7       60.19       60.37      4.47 o 
  -8   1   7      186.03      192.73     11.61 o 
  -7   1   7      302.73      329.17     21.63 o 
  -6   1   7      187.49      197.85     15.46 o 
  -5   1   7        2.94        3.41      0.80 o 
  -4   1   7       60.38       62.37      2.18 o 
  -3   1   7       73.05       85.54      4.64 o 
  -2   1   7        4.72        3.96      0.45 o 
  -1   1   7       37.58       61.17      2.48 o 
   0   1   7        7.51        5.10      0.50 o 
   1   1   7      137.85      122.60      2.32 o 
   2   1   7       75.66       69.54      1.29 o 
   3   1   7      214.67      191.41      3.47 o 
   4   1   7       20.11       18.59      0.86 o 
   5   1   7      116.21      115.64      2.17 o 
   6   1   7       10.54       11.40      1.19 o 
   7   1   7       20.01       24.29      1.49 o 
   8   1   7        2.23        3.78      0.88 o 
   9   1   7        0.65       -0.03      1.21 o 
  10   1   7        0.00        0.56      1.32 o 
 -13   2   7       33.88       32.65      3.14 o 
 -12   2   7        0.01        0.16      1.40 o 
 -11   2   7       29.38       35.77      4.17 o 
 -10   2   7        5.19        4.55      1.09 o 
  -9   2   7       35.27       45.14      4.04 o 
  -8   2   7      131.33      137.08      8.57 o 
  -7   2   7       38.43       30.44      1.93 o 
  -6   2   7      567.99      547.67     31.44 o 
  -5   2   7      689.72      670.29     41.56 o 
  -4   2   7       17.80       21.30      1.32 o 
  -3   2   7      411.06      397.48     16.75 o 
  -2   2   7       20.49       23.20      1.05 o 
  -1   2   7      198.42      169.48      4.87 o 
   0   2   7      170.04      168.46      3.85 o 
   1   2   7        5.92        1.73      1.13 o 
   2   2   7       10.30        9.88      0.70 o 
   3   2   7       24.06       22.49      0.99 o 
   4   2   7       24.37       21.40      1.06 o 
   5   2   7      254.23      239.95      6.07 o 
   6   2   7        2.31        1.71      0.93 o 
   7   2   7      159.40      153.75     10.54 o 
   8   2   7       21.37       19.18      2.36 o 
   9   2   7       39.06       39.16      3.62 o 
  10   2   7        0.01       -0.55      1.54 o 
 -13   3   7        7.06        9.75      3.63 o 
 -12   3   7        3.47        4.33      1.81 o 
 -11   3   7        1.38       -0.56      1.05 o 
 -10   3   7       33.46       35.64      2.07 o 
  -9   3   7       51.56       53.62      3.20 o 
  -8   3   7      141.26      137.80     10.24 o 
  -7   3   7       16.53       11.76      1.56 o 
  -6   3   7      159.13      167.32      7.13 o 
  -5   3   7       31.86       29.60      4.02 o 
  -4   3   7      388.04      406.69     27.30 o 
  -3   3   7      281.75      284.12     13.76 o 
  -2   3   7       16.27       10.67      1.08 o 
  -1   3   7      447.60      439.27     20.99 o 
   0   3   7       68.69       63.85      2.11 o 
   1   3   7      382.47      361.14      9.04 o 
   2   3   7        9.73       13.98      0.90 o 
   3   3   7      319.96      293.30      7.54 o 
   4   3   7       57.33       55.98      2.13 o 
   5   3   7       54.31       63.29      3.15 o 
   6   3   7       17.62       18.54      2.17 o 
   7   3   7       17.74       21.66      1.60 o 
   8   3   7       13.99       13.82      2.29 o 
   9   3   7        1.81        1.63      1.70 o 
  10   3   7        0.60        1.35      1.61 o 
 -12   4   7        2.45        3.16      1.80 o 
 -11   4   7       33.49       39.23      4.34 o 
 -10   4   7        0.22       -0.91      1.05 o 
  -9   4   7       10.24       10.83      1.70 o 
  -8   4   7       62.56       63.51      5.77 o 
  -7   4   7       25.45       20.03      1.67 o 
  -6   4   7      155.25      152.11      9.76 o 
  -5   4   7      139.10      133.86      8.19 o 
  -4   4   7       18.72       21.68      1.59 o 
  -3   4   7      450.05      414.62     21.22 o 
  -2   4   7      127.11      138.54      5.25 o 
  -1   4   7       75.03       68.61      2.66 o 
   0   4   7      396.49      405.00     19.88 o 
   1   4   7        0.84       -0.21      0.61 o 
   2   4   7      198.17      190.13      7.51 o 
   3   4   7       83.97       85.30      3.50 o 
   4   4   7      242.51      255.12     13.03 o 
   5   4   7       66.85       74.52      5.30 o 
   6   4   7       10.37       12.45      1.49 o 
   7   4   7       31.55       34.94      2.83 o 
   8   4   7        2.07       -1.23      1.68 o 
   9   4   7       27.77       27.70      3.30 o 
 -11   5   7        3.01        2.06      1.53 o 
 -10   5   7        0.00       -0.45      1.27 o 
  -9   5   7       45.45       48.83      4.48 o 
  -8   5   7        9.26        9.62      2.09 o 
  -7   5   7        4.15        2.73      1.11 o 
  -6   5   7        0.28       -0.05      0.98 o 
  -5   5   7       16.96       11.05      1.47 o 
  -4   5   7      185.15      177.41     10.20 o 
  -3   5   7       71.10       62.78      3.14 o 
  -2   5   7       12.43       14.47      1.45 o 
  -1   5   7       51.59       49.75      2.31 o 
   0   5   7       57.94       46.47      2.89 o 
   1   5   7       15.31       12.00      1.58 o 
   2   5   7       29.80       20.53      1.53 o 
   3   5   7        0.29       -0.02      1.01 o 
   4   5   7        5.52        6.32      1.22 o 
   5   5   7        5.29        7.94      1.26 o 
   6   5   7        7.96       10.02      1.57 o 
   7   5   7        0.01       -0.04      1.20 o 
   8   5   7        9.22        8.77      2.40 o 
 -10   6   7       13.50       14.47      2.65 o 
  -9   6   7        0.56       -0.72      1.34 o 
  -8   6   7       38.57       43.38      2.94 o 
  -7   6   7        1.37        2.40      1.45 o 
  -6   6   7       53.58       49.76      2.47 o 
  -5   6   7        2.10        1.26      1.11 o 
  -4   6   7       20.65       15.39      1.64 o 
  -3   6   7       14.36       12.98      1.55 o 
  -2   6   7       15.21       16.37      1.66 o 
  -1   6   7        0.05       -0.49      0.95 o 
   0   6   7       10.65       10.19      1.41 o 
   1   6   7        0.08        0.05      0.93 o 
   2   6   7       71.04       72.16      6.63 o 
   3   6   7       64.77       65.20      6.62 o 
   4   6   7       41.27       49.36      2.42 o 
   5   6   7        6.46        6.79      2.20 o 
   6   6   7        1.92        1.96      1.40 o 
   7   6   7       10.75       13.01      1.88 o 
  -9   7   7        0.81       -0.31      1.54 o 
  -8   7   7       15.94       17.69      2.96 o 
  -7   7   7        7.09        5.95      1.81 o 
  -6   7   7        3.96        4.91      1.65 o 
  -5   7   7       21.91       27.87      2.22 o 
  -4   7   7        0.73        1.68      1.22 o 
  -3   7   7       24.41       19.32      2.88 o 
  -2   7   7       24.39       29.67      2.19 o 
  -1   7   7        5.99        5.10      1.31 o 
   0   7   7        0.66        0.42      1.07 o 
   1   7   7        3.59        2.56      1.41 o 
   2   7   7        0.02       -0.45      1.20 o 
   3   7   7        0.62        0.46      1.30 o 
   4   7   7        0.04       -0.18      1.25 o 
   5   7   7        3.38        3.42      1.64 o 
   6   7   7       12.48       15.48      2.23 o 
  -7   8   7        1.17       -1.04      1.61 o 
  -6   8   7        6.48        6.45      1.94 o 
  -5   8   7        4.03        3.65      1.71 o 
  -4   8   7        1.74        1.38      1.29 o 
  -3   8   7       14.21       14.83      1.89 o 
  -2   8   7       14.33       18.81      2.05 o 
  -1   8   7        0.17       -0.27      1.36 o 
   0   8   7       18.25       18.30      2.34 o 
   1   8   7        3.55        3.36      1.65 o 
   2   8   7       53.76       61.84      5.00 o 
   3   8   7        1.71        1.64      1.57 o 
   4   8   7        5.32        7.35      2.35 o 
  -4   9   7        0.55       -0.13      1.64 o 
  -3   9   7        0.10       -0.01      1.64 o 
  -2   9   7       13.45       15.41      2.50 o 
  -1   9   7        2.24        2.97      1.89 o 
   0   9   7        0.10        1.20      1.73 o 
   1   9   7        0.13        0.93      2.18 o 
 -12   0   8       11.62       14.76      3.33 o 
 -10   0   8      100.28      112.13     18.04 o 
  -8   0   8      650.03      715.77    110.24 o 
  -6   0   8       35.46       43.76      3.93 o 
  -4   0   8        0.71        1.19      0.87 o 
  -2   0   8      119.27      133.42      4.93 o 
   0   0   8        0.12        0.71      0.50 o 
   2   0   8       21.57       19.11      1.15 o 
   4   0   8       61.78       59.46      1.70 o 
   6   0   8       85.24       71.47      3.20 o 
   8   0   8        3.93        6.64      1.64 o 
  10   0   8       45.72       37.32      5.84 o 
 -13   1   8        1.49        0.00      1.62 o 
 -12   1   8        0.04       -1.10      1.15 o 
 -11   1   8        0.75        0.66      1.14 o 
 -10   1   8        0.00        0.18      0.83 o 
  -9   1   8       10.51        9.78      1.07 o 
  -8   1   8       15.00       13.69      1.09 o 
  -7   1   8      253.41      273.80     13.88 o 
  -6   1   8      550.92      528.55     31.93 o 
  -5   1   8        2.46        0.58      0.71 o 
  -4   1   8        2.56        0.61      0.47 o 
  -3   1   8       48.09       56.27      1.77 o 
  -2   1   8       58.46       46.94      1.78 o 
  -1   1   8        3.59        4.03      0.54 o 
   0   1   8      145.93      149.75      2.11 o 
   1   1   8        2.37        2.57      0.49 o 
   2   1   8        2.17        3.41      0.52 o 
   3   1   8        0.19       -0.10      0.26 o 
   4   1   8      237.34      210.20      3.93 o 
   5   1   8       27.32       21.82      1.49 o 
   6   1   8      111.51      112.06      2.71 o 
   7   1   8        9.27        9.78      1.20 o 
   8   1   8       31.30       33.84      1.76 o 
   9   1   8        0.85        0.31      1.31 o 
  10   1   8        6.30        9.58      3.88 o 
 -13   2   8        3.60        4.03      1.96 o 
 -12   2   8       17.77       17.11      2.51 o 
 -11   2   8       16.30       12.60      2.18 o 
 -10   2   8       54.13       60.43      3.96 o 
  -9   2   8       54.53       55.05      2.77 o 
  -8   2   8      219.63      244.70     15.72 o 
  -7   2   8      101.05       91.76      8.57 o 
  -6   2   8       53.99       55.65      4.31 o 
  -5   2   8      145.14      147.36      8.47 o 
  -4   2   8      170.10      146.04      8.70 o 
  -3   2   8       82.45       72.70      3.41 o 
  -2   2   8      194.73      181.62      6.72 o 
  -1   2   8       48.81       48.92      1.47 o 
   0   2   8      260.67      233.64      4.00 o 
   1   2   8       47.89       51.59      1.29 o 
   2   2   8      356.01      338.35      6.36 o 
   3   2   8       68.52       60.89      1.38 o 
   4   2   8       29.44       29.13      1.55 o 
   5   2   8      167.01      168.46      6.51 o 
   6   2   8        0.29        0.92      0.92 o 
   7   2   8       11.43       10.18      1.31 o 
   8   2   8        2.16        0.26      1.51 o 
   9   2   8       22.06       22.16      2.71 o 
 -12   3   8        4.32        3.03      1.81 o 
 -11   3   8        2.35        1.47      1.54 o 
 -10   3   8        3.49        4.56      1.19 o 
  -9   3   8       20.83       21.51      2.26 o 
  -8   3   8       58.16       52.64      4.10 o 
  -7   3   8      183.54      185.23     12.95 o 
  -6   3   8       97.59       87.61      5.27 o 
  -5   3   8       47.31       40.79      1.85 o 
  -4   3   8      425.41      395.41     22.86 o 
  -3   3   8       13.45       13.98      1.03 o 
  -2   3   8      217.32      193.83      9.40 o 
  -1   3   8      134.51      128.63      4.88 o 
   0   3   8       54.47       41.40      1.79 o 
   1   3   8      250.83      242.03      6.37 o 
   2   3   8        4.21        5.34      0.76 o 
   3   3   8      187.91      187.38      7.23 o 
   4   3   8       72.62       69.24      2.34 o 
   5   3   8        1.16        0.19      0.92 o 
   6   3   8       49.80       50.88      2.36 o 
   7   3   8        3.50        3.85      1.14 o 
   8   3   8       13.66       14.40      2.44 o 
   9   3   8        0.63       -0.93      1.61 o 
 -12   4   8       19.16       17.88      2.82 o 
 -11   4   8        0.97       -0.34      1.27 o 
 -10   4   8       31.51       35.48      4.20 o 
  -9   4   8       11.22        9.86      1.76 o 
  -8   4   8       52.37       57.05      3.78 o 
  -7   4   8       60.44       66.12      3.65 o 
  -6   4   8      126.68      117.51      5.66 o 
  -5   4   8      284.02      280.74     16.58 o 
  -4   4   8        2.83        2.66      1.00 o 
  -3   4   8       43.72       44.79      2.94 o 
  -2   4   8       92.64       90.19      3.75 o 
  -1   4   8       94.81       74.41      3.19 o 
   0   4   8       79.57       68.29      2.31 o 
   1   4   8       28.77       29.04      1.41 o 
   2   4   8       44.41       51.79      2.58 o 
   3   4   8       78.11       85.25      4.18 o 
   4   4   8        9.66        8.08      1.26 o 
   5   4   8       21.86       22.76      2.16 o 
   6   4   8        6.50        7.60      1.42 o 
   7   4   8        5.52        6.49      1.39 o 
   8   4   8       25.29       25.27      3.15 o 
 -11   5   8        0.54       -0.11      1.77 o 
 -10   5   8        1.26        1.86      1.48 o 
  -9   5   8       22.92       24.40      4.06 o 
  -8   5   8        4.37        5.97      1.56 o 
  -7   5   8        7.87        7.64      1.41 o 
  -6   5   8        2.57        2.53      1.10 o 
  -5   5   8        0.10       -0.19      0.98 o 
  -4   5   8      115.19      109.33      4.39 o 
  -3   5   8       16.98       14.25      1.54 o 
  -2   5   8       52.17       46.12      4.86 o 
  -1   5   8       14.92       15.52      1.53 o 
   0   5   8        2.88        1.11      0.93 o 
   1   5   8       84.58       82.50      5.16 o 
   2   5   8       25.92       25.57      1.89 o 
   3   5   8       98.43      107.35      5.70 o 
   4   5   8        3.27        3.79      1.13 o 
   5   5   8        3.02        2.32      1.30 o 
   6   5   8       19.95       22.04      2.11 o 
   7   5   8        1.56        1.33      1.29 o 
   8   5   8        7.23        9.57      2.50 o 
 -10   6   8       11.45       12.41      2.61 o 
  -9   6   8        0.26        0.01      1.44 o 
  -8   6   8        0.00       -0.66      1.34 o 
  -7   6   8       26.70       33.28      5.85 o 
  -6   6   8        8.96        7.00      1.43 o 
  -5   6   8       60.19       65.48      2.80 o 
  -4   6   8       66.57       57.58      3.70 o 
  -3   6   8       27.22       31.09      2.14 o 
  -2   6   8        2.72        1.58      1.05 o 
  -1   6   8        7.80        4.45      1.18 o 
   0   6   8        0.44       -0.38      0.97 o 
   1   6   8        9.00        8.07      1.57 o 
   2   6   8       24.67       22.52      2.20 o 
   3   6   8       21.14       25.00      2.03 o 
   4   6   8        0.02       -0.98      1.05 o 
   5   6   8        2.71        2.75      1.51 o 
   6   6   8        0.42        0.49      1.35 o 
   7   6   8       18.24       22.19      2.32 o 
  -9   7   8        7.35        8.62      2.10 o 
  -8   7   8        0.06        0.34      1.46 o 
  -7   7   8        2.19        1.85      1.55 o 
  -6   7   8        6.41        6.51      2.03 o 
  -5   7   8        6.51        6.23      1.45 o 
  -4   7   8        0.02        0.51      1.12 o 
  -3   7   8        2.68        2.31      1.25 o 
  -2   7   8        5.64        3.89      1.32 o 
  -1   7   8        2.96        4.27      1.30 o 
   0   7   8        1.07        1.08      1.35 o 
   1   7   8       20.63       21.18      2.33 o 
   2   7   8        1.28        0.55      1.40 o 
   3   7   8        5.56        6.36      2.14 o 
   4   7   8        0.68        0.03      1.42 o 
   5   7   8        3.52        4.35      1.67 o 
  -7   8   8        5.43        8.62      2.17 o 
  -6   8   8        0.35        0.91      1.65 o 
  -5   8   8        7.34        8.63      2.00 o 
  -4   8   8        2.84        1.80      1.39 o 
  -3   8   8       22.98       24.70      2.36 o 
  -2   8   8        1.50        1.46      1.63 o 
  -1   8   8        0.21        0.33      1.43 o 
   0   8   8        0.25       -0.01      1.47 o 
   1   8   8        5.29        6.37      1.93 o 
   2   8   8       13.19       14.96      2.33 o 
   3   8   8        0.38       -0.10      1.60 o 
 -13   0   9        2.62        5.61      2.89 o 
 -11   0   9        0.70        1.10      2.17 o 
  -9   0   9       59.21       58.68      8.68 o 
  -7   0   9      794.07      751.77    105.28 o 
  -5   0   9       31.77       26.22      2.13 o 
  -3   0   9      518.64      523.96     29.17 o 
  -1   0   9      192.23      198.15      7.00 o 
   1   0   9        0.24       -0.19      0.60 o 
   3   0   9      249.93      231.87      3.39 o 
   5   0   9       25.43       22.77      2.25 o 
   7   0   9       85.82       92.74      3.87 o 
   9   0   9        0.61        2.05      2.89 o 
 -13   1   9       25.68       28.26      2.64 o 
 -12   1   9        0.83        1.65      1.40 o 
 -11   1   9       57.88       57.24      3.64 o 
 -10   1   9        8.91        8.26      1.59 o 
  -9   1   9      173.07      204.73     17.98 o 
  -8   1   9       19.28       19.02      1.29 o 
  -7   1   9       15.47       10.01      1.30 o 
  -6   1   9        0.50       -0.01      0.78 o 
  -5   1   9      111.13      101.44      3.48 o 
  -4   1   9       94.71       93.53      3.47 o 
  -3   1   9      126.52      118.97      4.99 o 
  -2   1   9       28.34       27.48      1.10 o 
  -1   1   9       27.43       29.73      1.27 o 
   0   1   9       53.97       57.80      1.53 o 
   1   1   9      423.77      406.63      8.45 o 
   2   1   9      174.76      165.64      2.41 o 
   3   1   9        0.07       -0.23      0.28 o 
   4   1   9       20.20       17.43      1.41 o 
   5   1   9        6.75        4.40      0.99 o 
   6   1   9        2.06        0.48      0.89 o 
   7   1   9        6.77        8.52      1.27 o 
   8   1   9        5.93        7.56      1.51 o 
   9   1   9        8.90        5.53      1.92 o 
 -13   2   9        0.70        0.93      1.82 o 
 -12   2   9        1.67        1.26      1.67 o 
 -11   2   9        0.62        0.13      1.25 o 
 -10   2   9       32.62       33.41      2.23 o 
  -9   2   9       72.71       69.17      4.37 o 
  -8   2   9      182.05      173.96     11.72 o 
  -7   2   9      359.35      348.34     20.78 o 
  -6   2   9        4.72        1.79      0.95 o 
  -5   2   9      421.55      394.96     19.18 o 
  -4   2   9      147.32      139.93      7.11 o 
  -3   2   9      549.46      521.14     22.56 o 
  -2   2   9       91.76       89.41      3.79 o 
  -1   2   9      313.40      310.98      8.40 o 
   0   2   9      185.74      186.74      4.22 o 
   1   2   9        3.44        4.94      0.69 o 
   2   2   9       73.41       70.93      1.80 o 
   3   2   9      104.40       98.17      2.95 o 
   4   2   9       49.27       45.27      1.88 o 
   5   2   9       39.89       45.12      2.22 o 
   6   2   9        0.02        0.55      1.01 o 
   7   2   9       28.01       33.03      2.08 o 
   8   2   9       17.98       20.64      3.65 o 
   9   2   9        1.13        0.62      1.95 o 
 -12   3   9        0.00       -1.41      1.41 o 
 -11   3   9       29.28       31.25      3.26 o 
 -10   3   9        7.43        6.74      1.56 o 
  -9   3   9       25.29       25.58      1.95 o 
  -8   3   9       63.33       73.04      3.79 o 
  -7   3   9       11.68       17.96      1.47 o 
  -6   3   9       80.71       74.63      2.52 o 
  -5   3   9      185.41      170.77      8.21 o 
  -4   3   9       49.22       49.74      1.78 o 
  -3   3   9       69.70       63.37      2.43 o 
  -2   3   9        5.90        4.53      0.88 o 
  -1   3   9      570.74      562.80     19.86 o 
   0   3   9      112.32      117.32      3.84 o 
   1   3   9      101.30       92.96      2.08 o 
   2   3   9      257.27      242.01      7.40 o 
   3   3   9       59.76       60.34      4.06 o 
   4   3   9       36.71       37.09      3.02 o 
   5   3   9        2.84        2.57      1.13 o 
   6   3   9        2.03        2.27      1.15 o 
   7   3   9        1.85        0.03      1.09 o 
   8   3   9        9.70       13.80      2.48 o 
 -12   4   9        0.84        1.24      1.78 o 
 -11   4   9        4.25        5.87      2.00 o 
 -10   4   9       37.16       35.45      3.53 o 
  -9   4   9       13.40       13.89      2.09 o 
  -8   4   9       19.77       21.55      1.91 o 
  -7   4   9       23.74       22.34      1.85 o 
  -6   4   9        8.15        6.70      1.29 o 
  -5   4   9      560.03      530.72     31.00 o 
  -4   4   9        8.78        6.80      1.25 o 
  -3   4   9      234.23      215.81      9.65 o 
  -2   4   9       99.89      101.30      3.64 o 
  -1   4   9      166.29      154.07      5.84 o 
   0   4   9      487.51      515.72     26.35 o 
   1   4   9        0.33       -0.66      0.79 o 
   2   4   9      180.83      176.53      8.50 o 
   3   4   9        2.45        1.19      1.03 o 
   4   4   9        1.73        2.20      1.25 o 
   5   4   9       42.59       47.27      3.66 o 
   6   4   9        1.06        0.12      1.18 o 
   7   4   9        0.06       -0.32      1.12 o 
   8   4   9        5.16        5.14      2.10 o 
 -11   5   9       17.72       18.83      2.94 o 
 -10   5   9        4.57        6.76      1.86 o 
  -9   5   9        0.37        2.16      1.56 o 
  -8   5   9       39.19       39.72      2.83 o 
  -7   5   9       15.50       15.35      1.77 o 
  -6   5   9      106.16      115.99      7.50 o 
  -5   5   9       12.47       12.69      1.60 o 
  -4   5   9        0.78        2.04      1.12 o 
  -3   5   9        4.88        3.42      1.17 o 
  -2   5   9       69.61       69.20      2.64 o 
  -1   5   9       52.44       55.86      3.83 o 
   0   5   9        1.51        0.74      0.92 o 
   1   5   9       23.62       22.72      2.21 o 
   2   5   9        4.29        1.85      1.13 o 
   3   5   9        5.74        5.82      1.35 o 
   4   5   9       10.13       14.86      1.89 o 
   5   5   9        0.11        0.48      1.46 o 
   6   5   9        0.24        1.09      1.41 o 
   7   5   9       11.15       10.11      2.60 o 
 -10   6   9       13.83       17.57      2.67 o 
  -9   6   9        0.02        0.40      1.53 o 
  -8   6   9       10.62       10.67      2.07 o 
  -7   6   9        0.03        0.12      1.38 o 
  -6   6   9        8.55        9.82      1.89 o 
  -5   6   9       52.39       52.20      3.68 o 
  -4   6   9        9.95       13.14      1.67 o 
  -3   6   9       42.96       37.71      2.84 o 
  -2   6   9        2.92        3.13      1.19 o 
  -1   6   9        0.56       -0.11      1.01 o 
   0   6   9       81.34       89.97      5.66 o 
   1   6   9        8.29       10.15      1.83 o 
   2   6   9       17.47       17.41      1.86 o 
   3   6   9        1.62        0.77      1.14 o 
   4   6   9        7.24        5.76      1.67 o 
   5   6   9        8.40       10.76      1.97 o 
   6   6   9        5.03        5.11      1.73 o 
  -8   7   9       14.33       19.87      2.66 o 
  -7   7   9        3.04        3.56      1.74 o 
  -6   7   9       16.97       19.70      2.49 o 
  -5   7   9        6.53        7.44      1.56 o 
  -4   7   9        7.16        7.99      1.60 o 
  -3   7   9       15.25       16.75      1.99 o 
  -2   7   9        0.27        0.95      1.19 o 
  -1   7   9        0.05       -0.86      1.29 o 
   0   7   9       11.51       12.38      1.99 o 
   1   7   9        2.71        0.40      1.48 o 
   2   7   9        0.15        0.47      1.41 o 
   3   7   9        1.24        0.30      1.24 o 
   4   7   9        6.26        7.57      2.16 o 
  -6   8   9        5.35        3.68      1.85 o 
  -5   8   9        1.70        0.77      1.63 o 
  -4   8   9        4.94        6.32      1.72 o 
  -3   8   9        6.91        7.50      2.06 o 
  -2   8   9       26.20       28.31      2.92 o 
  -1   8   9        0.04       -0.58      1.45 o 
   0   8   9       13.67       14.03      2.33 o 
   1   8   9       18.99       22.96      2.72 o 
   2   8   9       16.26       18.17      4.18 o 
 -12   0  10       95.47       90.27      6.77 o 
 -10   0  10       76.16       94.70     16.07 o 
  -8   0  10       46.24       31.00      2.96 o 
  -6   0  10      137.79      103.22      6.42 o 
  -4   0  10      354.67      313.21     27.63 o 
  -2   0  10      475.46      458.69     24.05 o 
   0   0  10      478.66      416.68     19.89 o 
   2   0  10        2.45        3.51      1.03 o 
   4   0  10        2.25        0.57      1.13 o 
   6   0  10       15.17       15.73      2.23 o 
   8   0  10       17.52       14.32      2.34 o 
 -13   1  10        1.12        0.98      1.41 o 
 -12   1  10        0.28       -0.99      1.37 o 
 -11   1  10        4.42        3.48      2.63 o 
 -10   1  10       30.14       34.82      5.09 o 
  -9   1  10       20.58       21.12      1.82 o 
  -8   1  10      180.05      194.26     17.81 o 
  -7   1  10       14.01       12.41      1.46 o 
  -6   1  10       97.41      108.26      5.16 o 
  -5   1  10       13.80       11.03      0.95 o 
  -4   1  10        0.03       -0.19      0.57 o 
  -3   1  10       62.10       56.61      1.80 o 
  -2   1  10      261.54      260.99     10.23 o 
  -1   1  10       67.87       66.35      1.91 o 
   0   1  10       21.64       21.72      1.34 o 
   1   1  10        2.67        2.58      0.80 o 
   2   1  10      115.49      118.43      2.40 o 
   3   1  10       59.87       54.39      2.03 o 
   4   1  10        4.45        2.17      1.05 o 
   5   1  10        2.51        2.57      1.10 o 
   6   1  10      110.30      109.02      3.36 o 
   7   1  10        5.17        5.10      1.40 o 
   8   1  10       33.25       39.89      3.34 o 
 -12   2  10       22.23       21.72      2.95 o 
 -11   2  10        0.20        0.90      1.36 o 
 -10   2  10       44.25       48.01      4.89 o 
  -9   2  10       26.41       25.44      2.45 o 
  -8   2  10       33.42       25.57      1.98 o 
  -7   2  10        5.01        4.53      1.13 o 
  -6   2  10      198.94      160.36     10.49 o 
  -5   2  10       73.64       80.57      5.25 o 
  -4   2  10      526.21      492.69     31.86 o 
  -3   2  10       78.63       85.15      3.56 o 
  -2   2  10     1168.94     1103.84     34.79 o 
  -1   2  10        0.05       -0.25      0.75 o 
   0   2  10      665.65      616.53     12.98 o 
   1   2  10      303.79      287.78      6.01 o 
   2   2  10      103.50       90.07      2.21 o 
   3   2  10       50.91       46.38      2.01 o 
   4   2  10        1.80        1.82      1.09 o 
   5   2  10       17.09       22.20      2.12 o 
   6   2  10        5.48        2.27      1.26 o 
   7   2  10        2.29        3.07      1.27 o 
   8   2  10        3.04        2.08      1.88 o 
 -12   3  10        4.42        3.62      1.99 o 
 -11   3  10        2.97        1.21      1.74 o 
 -10   3  10        5.44        3.52      1.54 o 
  -9   3  10       10.11       10.31      1.53 o 
  -8   3  10       51.58       53.83      2.35 o 
  -7   3  10        0.00       -0.70      0.78 o 
  -6   3  10      135.93      126.38      6.83 o 
  -5   3  10       16.62       17.20      1.48 o 
  -4   3  10      207.36      214.71      8.27 o 
  -3   3  10        7.78        5.03      0.84 o 
  -2   3  10       90.22       81.15      3.68 o 
  -1   3  10      493.59      496.73     17.28 o 
   0   3  10        5.70        3.23      1.03 o 
   1   3  10      143.64      146.98      5.39 o 
   2   3  10        4.09        5.10      1.18 o 
   3   3  10       19.71       18.56      1.60 o 
   4   3  10       24.84       27.69      2.27 o 
   5   3  10       50.05       56.34      6.02 o 
   6   3  10       12.13       15.44      2.30 o 
   7   3  10        2.40        0.58      1.23 o 
 -11   4  10        0.30       -1.47      1.47 o 
 -10   4  10        1.96        4.33      1.67 o 
  -9   4  10      105.94      109.58     13.50 o 
  -8   4  10        2.99        3.11      1.27 o 
  -7   4  10       31.23       31.59      4.41 o 
  -6   4  10       33.97       28.83      2.12 o 
  -5   4  10       63.49       64.67      2.65 o 
  -4   4  10      176.95      172.51      7.25 o 
  -3   4  10      133.07      134.63      6.99 o 
  -2   4  10      336.27      320.55     16.01 o 
  -1   4  10        6.55        7.14      1.14 o 
   0   4  10      180.31      172.49      6.83 o 
   1   4  10       91.98      104.62      5.00 o 
   2   4  10       77.15       71.51      3.71 o 
   3   4  10       48.01       47.82      2.32 o 
   4   4  10        0.53        1.25      1.26 o 
   5   4  10       11.39       14.19      1.90 o 
   6   4  10        6.48        4.80      1.58 o 
   7   4  10        0.08        0.15      1.68 o 
 -10   5  10        0.58        1.29      1.56 o 
  -9   5  10        2.74        1.00      1.54 o 
  -8   5  10        0.40        2.17      1.52 o 
  -7   5  10        8.35        9.33      1.60 o 
  -6   5  10        8.98        9.66      1.59 o 
  -5   5  10        5.76        7.48      1.47 o 
  -4   5  10      127.06      126.91      6.32 o 
  -3   5  10        3.01        4.80      1.34 o 
  -2   5  10        6.85        7.92      1.19 o 
  -1   5  10       89.93       88.69      3.95 o 
   0   5  10       16.86       14.02      1.60 o 
   1   5  10       39.65       42.21      2.29 o 
   2   5  10        8.49        9.07      1.47 o 
   3   5  10        3.20        1.68      1.18 o 
   4   5  10       61.75       76.03      5.39 o 
   5   5  10        8.79        7.64      1.76 o 
   6   5  10        0.02        0.19      1.42 o 
  -9   6  10       35.65       37.45      4.63 o 
  -8   6  10        3.17        4.02      1.74 o 
  -7   6  10       60.69       66.57      4.19 o 
  -6   6  10       14.86       13.26      2.35 o 
  -5   6  10       29.20       33.57      2.43 o 
  -4   6  10       47.83       50.07      2.63 o 
  -3   6  10        6.05        6.78      1.49 o 
  -2   6  10        6.41        6.27      1.47 o 
  -1   6  10        8.57        7.64      1.71 o 
   0   6  10       23.78       22.13      2.01 o 
   1   6  10       42.83       48.47      3.30 o 
   2   6  10       18.33       17.36      1.93 o 
   3   6  10       34.44       38.94      4.06 o 
   4   6  10        1.06        2.42      1.59 o 
   5   6  10        7.79        8.62      1.92 o 
  -7   7  10        0.83        0.62      1.69 o 
  -6   7  10        1.95        3.24      1.69 o 
  -5   7  10        0.61       -1.08      1.28 o 
  -4   7  10        2.25        0.44      1.30 o 
  -3   7  10       28.41       31.41      2.49 o 
  -2   7  10        6.39        4.40      1.67 o 
  -1   7  10        0.06        0.48      1.45 o 
   0   7  10       10.22        7.86      1.87 o 
   1   7  10        4.41        3.61      1.44 o 
   2   7  10        9.22       10.61      1.78 o 
   3   7  10       19.03       25.12      2.75 o 
  -4   8  10       11.32       10.40      2.79 o 
  -3   8  10        0.29        0.24      1.72 o 
  -2   8  10        1.51        3.06      1.84 o 
  -1   8  10        3.02        4.11      1.86 o 
   0   8  10        0.67       -0.49      1.58 o 
 -11   0  11      122.70      130.84      7.96 o 
  -9   0  11       99.54      116.47      9.72 o 
  -7   0  11        6.11       17.04      3.66 o 
  -5   0  11        2.82        0.75      1.14 o 
  -3   0  11      417.99      379.88     19.78 o 
  -1   0  11      352.08      319.44      8.94 o 
   1   0  11      338.16      301.41     16.96 o 
   3   0  11       12.77        9.34      1.80 o 
   5   0  11       47.62       50.59      3.75 o 
   7   0  11       14.50       15.19      2.44 o 
 -12   1  11        0.51        1.71      1.55 o 
 -11   1  11       20.14       19.07      2.92 o 
 -10   1  11        4.25        4.95      1.42 o 
  -9   1  11       25.23       29.92      2.20 o 
  -8   1  11       14.84       12.12      1.49 o 
  -7   1  11       70.09       61.36      5.63 o 
  -6   1  11        2.75        0.93      0.91 o 
  -5   1  11       29.86       29.93      2.17 o 
  -4   1  11       56.22       50.90      1.74 o 
  -3   1  11      501.60      466.70     20.94 o 
  -2   1  11       27.61       24.35      1.77 o 
  -1   1  11      917.72      886.59     31.00 o 
   0   1  11      227.26      222.54      3.46 o 
   1   1  11        3.06        2.17      0.84 o 
   2   1  11        4.06        2.48      0.94 o 
   3   1  11      103.15       88.99      3.63 o 
   4   1  11       49.94       49.29      2.83 o 
   5   1  11        9.46       10.35      1.65 o 
   6   1  11        5.53        5.96      1.52 o 
   7   1  11       60.87       63.42      3.26 o 
 -12   2  11       14.18       10.45      2.04 o 
 -11   2  11       45.12       44.37      2.97 o 
 -10   2  11        1.41        1.01      1.22 o 
  -9   2  11       64.63       73.97      5.17 o 
  -8   2  11        0.08       -0.97      0.97 o 
  -7   2  11       36.37       47.79      2.71 o 
  -6   2  11       17.09       13.50      1.71 o 
  -5   2  11        0.66        0.12      0.99 o 
  -4   2  11       52.39       52.62      2.56 o 
  -3   2  11       58.27       52.58      1.86 o 
  -2   2  11       19.02       20.40      1.43 o 
  -1   2  11      254.92      253.67      5.94 o 
   0   2  11       27.45       23.80      1.41 o 
   1   2  11      144.52      130.59      2.49 o 
   2   2  11       37.42       33.91      1.90 o 
   3   2  11       39.71       37.56      2.36 o 
   4   2  11        0.36        0.84      1.13 o 
   5   2  11       17.02       18.19      1.98 o 
   6   2  11        7.54        8.93      1.65 o 
   7   2  11        9.78       13.42      1.84 o 
 -11   3  11        7.07        2.79      2.01 o 
 -10   3  11        0.64       -0.74      1.37 o 
  -9   3  11        0.05       -1.12      1.12 o 
  -8   3  11       30.38       31.27      2.31 o 
  -7   3  11        2.47        1.53      0.97 o 
  -6   3  11        0.59        1.12      0.88 o 
  -5   3  11      127.88      108.85      4.13 o 
  -4   3  11      228.63      215.79      6.53 o 
  -3   3  11      524.79      506.15     20.04 o 
  -2   3  11       39.44       37.62      1.83 o 
  -1   3  11      354.29      321.95     10.95 o 
   0   3  11      325.84      337.97      9.84 o 
   1   3  11      350.42      335.55     12.99 o 
   2   3  11        0.03        0.15      0.97 o 
   3   3  11        3.82        2.95      1.32 o 
   4   3  11       89.46       98.62      7.70 o 
   5   3  11        0.01       -1.19      1.19 o 
   6   3  11       27.96       31.82      4.04 o 
   7   3  11       14.04       15.28      2.70 o 
 -11   4  11        0.73        0.46      1.82 o 
 -10   4  11        4.56        6.06      1.80 o 
  -9   4  11       12.02       15.53      2.31 o 
  -8   4  11       23.23       26.59      2.26 o 
  -7   4  11       11.97       16.82      1.93 o 
  -6   4  11       51.38       54.50      3.27 o 
  -5   4  11        4.87        4.53      1.28 o 
  -4   4  11       82.46       81.91      2.97 o 
  -3   4  11        0.40        0.87      0.88 o 
  -2   4  11      148.96      154.76      5.89 o 
  -1   4  11       67.78       73.35      2.51 o 
   0   4  11       12.12       10.39      1.47 o 
   1   4  11       26.63       26.04      2.09 o 
   2   4  11        0.06        0.88      1.12 o 
   3   4  11       54.46       60.38      5.03 o 
   4   4  11        0.03       -0.40      1.31 o 
   5   4  11        3.00        3.56      1.53 o 
   6   4  11        0.01       -1.08      1.32 o 
 -10   5  11       12.03       11.40      2.22 o 
  -9   5  11        1.15        0.71      1.61 o 
  -8   5  11       10.33       13.94      2.25 o 
  -7   5  11       18.20       15.40      1.90 o 
  -6   5  11       38.23       37.03      2.58 o 
  -5   5  11       36.48       35.37      2.45 o 
  -4   5  11       74.34       75.94      3.03 o 
  -3   5  11       24.32       23.22      1.70 o 
  -2   5  11        0.17        0.80      0.92 o 
  -1   5  11        8.86        7.31      1.23 o 
   0   5  11       15.18       16.71      1.78 o 
   1   5  11      162.13      168.11      7.93 o 
   2   5  11       34.77       42.72      2.79 o 
   3   5  11        5.84        5.44      1.68 o 
   4   5  11       16.86       17.61      2.22 o 
   5   5  11        3.58        5.40      1.75 o 
  -9   6  11        0.04        3.56      3.33 o 
  -8   6  11       15.10       18.93      2.88 o 
  -7   6  11        2.81        1.14      1.60 o 
  -6   6  11       49.71       54.80      4.50 o 
  -5   6  11       18.81       18.65      2.07 o 
  -4   6  11       21.82       26.11      2.31 o 
  -3   6  11       28.52       28.75      2.32 o 
  -2   6  11       17.48       21.92      2.01 o 
  -1   6  11        3.07        1.47      1.21 o 
   0   6  11        5.85        6.54      1.52 o 
   1   6  11       13.69       17.14      1.95 o 
   2   6  11        3.19        4.03      1.68 o 
   3   6  11       16.64       17.42      2.35 o 
   4   6  11        6.15        5.67      1.87 o 
  -6   7  11       36.61       41.89      6.24 o 
  -5   7  11       17.69       16.31      2.14 o 
  -4   7  11        3.21        4.71      1.58 o 
  -3   7  11        0.24        0.48      1.56 o 
  -2   7  11        2.97        5.07      1.84 o 
  -1   7  11        3.27        3.28      1.45 o 
   0   7  11        1.49        1.91      1.35 o 
   1   7  11       24.51       24.34      2.34 o 
   2   7  11       60.89       78.66      4.02 o 
 -12   0  12        3.93        2.08      2.75 o 
 -10   0  12        2.66        3.86      2.06 o 
  -8   0  12       10.20       15.33      2.51 o 
  -6   0  12       32.99       36.00      4.11 o 
  -4   0  12       38.81       47.33      3.89 o 
  -2   0  12        5.64        3.39      1.72 o 
   0   0  12      100.98       88.19      3.89 o 
   2   0  12        0.52       -0.96      1.24 o 
   4   0  12       13.19       17.32      2.52 o 
   6   0  12       38.93       39.25      3.34 o 
 -12   1  12       12.97       10.44      2.09 o 
 -11   1  12        0.55       -0.26      1.73 o 
 -10   1  12       81.35       82.13      7.93 o 
  -9   1  12        5.58        5.24      1.43 o 
  -8   1  12      103.22      116.27      7.88 o 
  -7   1  12        1.59        1.36      1.07 o 
  -6   1  12       13.02       14.07      1.58 o 
  -5   1  12       18.74       19.72      1.74 o 
  -4   1  12        1.06        1.10      0.94 o 
  -3   1  12       77.13       71.82      2.64 o 
  -2   1  12      749.28      682.13     26.02 o 
  -1   1  12       16.16       13.70      1.29 o 
   0   1  12      202.70      188.37      5.29 o 
   1   1  12        0.00       -0.70      0.70 o 
   2   1  12      182.39      165.94      4.24 o 
   3   1  12        3.65        4.39      1.41 o 
   4   1  12      102.39       97.58      3.57 o 
   5   1  12       21.37       21.60      2.18 o 
   6   1  12        0.20        0.87      1.34 o 
 -11   2  12        0.06        0.44      1.45 o 
 -10   2  12        0.00       -0.84      1.17 o 
  -9   2  12        0.04        0.02      1.08 o 
  -8   2  12        2.27        2.36      1.25 o 
  -7   2  12        0.45        0.61      1.05 o 
  -6   2  12       57.62       63.55      4.31 o 
  -5   2  12       10.49       11.05      1.49 o 
  -4   2  12       84.42       88.13      2.97 o 
  -3   2  12        0.59       -0.98      0.98 o 
  -2   2  12       64.00       59.35      2.04 o 
  -1   2  12       62.68       55.45      2.15 o 
   0   2  12        5.27        4.82      0.91 o 
   1   2  12        3.42        3.01      1.08 o 
   2   2  12        1.04       -0.62      1.14 o 
   3   2  12       34.34       37.37      2.48 o 
   4   2  12        0.06        0.52      1.31 o 
   5   2  12       12.13       13.39      1.94 o 
   6   2  12       23.28       27.91      2.47 o 
 -11   3  12        4.17        4.90      2.12 o 
 -10   3  12       33.90       35.79      3.77 o 
  -9   3  12        1.24        0.66      1.11 o 
  -8   3  12       31.59       31.90      3.32 o 
  -7   3  12        5.88        6.34      1.31 o 
  -6   3  12       81.22       84.74      4.75 o 
  -5   3  12        9.27        9.89      1.37 o 
  -4   3  12        3.16        2.91      1.10 o 
  -3   3  12      396.50      374.09     14.06 o 
  -2   3  12       31.06       26.41      1.67 o 
  -1   3  12        0.31        0.46      0.87 o 
   0   3  12      187.15      177.81      5.91 o 
   1   3  12       19.45       17.39      1.72 o 
   2   3  12      102.70      100.14      3.63 o 
   3   3  12        0.03        0.02      1.23 o 
   4   3  12       23.61       24.09      3.82 o 
   5   3  12       32.77       33.41      2.70 o 
   6   3  12        0.70       -0.09      1.38 o 
 -10   4  12        0.88       -0.60      1.46 o 
  -9   4  12        0.75        1.56      1.50 o 
  -8   4  12        0.73        0.23      1.24 o 
  -7   4  12       11.17       11.65      2.06 o 
  -6   4  12        0.20       -0.58      1.17 o 
  -5   4  12        0.44       -0.09      1.18 o 
  -4   4  12        2.98        3.19      1.30 o 
  -3   4  12        0.02        0.23      1.09 o 
  -2   4  12        3.76        4.41      1.07 o 
  -1   4  12       13.80       15.76      1.46 o 
   0   4  12       18.82       18.84      1.82 o 
   1   4  12        2.40        2.61      1.23 o 
   2   4  12        2.36        2.63      1.47 o 
   3   4  12        2.91        4.68      1.59 o 
   4   4  12        4.62        5.01      1.63 o 
   5   4  12       17.45       20.04      2.38 o 
  -9   5  12        5.62        6.56      1.92 o 
  -8   5  12        4.18        3.86      1.84 o 
  -7   5  12        8.75        7.28      1.68 o 
  -6   5  12        3.03        2.45      1.37 o 
  -5   5  12      100.50      112.99      5.41 o 
  -4   5  12       35.80       38.12      4.77 o 
  -3   5  12       71.80       67.58      3.04 o 
  -2   5  12        5.18        3.64      1.32 o 
  -1   5  12       13.12       14.62      1.73 o 
   0   5  12      110.27      102.28      7.37 o 
   1   5  12        0.44        1.50      1.28 o 
   2   5  12       40.98       43.07      3.06 o 
   3   5  12        4.58        6.99      1.81 o 
   4   5  12        2.92        3.54      1.66 o 
  -8   6  12        0.36        2.28      1.79 o 
  -7   6  12        0.57        2.21      1.71 o 
  -6   6  12        6.94        4.64      1.64 o 
  -5   6  12        0.22       -0.64      1.31 o 
  -4   6  12        3.41        2.88      1.51 o 
  -3   6  12       10.75       14.19      2.22 o 
  -2   6  12        3.42        3.58      1.72 o 
  -1   6  12        5.81        7.91      1.93 o 
   0   6  12        1.38        2.55      1.34 o 
   1   6  12        5.26        5.99      1.58 o 
   2   6  12        0.09        1.38      1.64 o 
  -5   7  12       56.99       65.52      3.49 o 
  -4   7  12        6.17        7.94      2.13 o 
  -3   7  12        4.25        4.41      1.88 o 
  -2   7  12        0.32       -0.09      1.51 o 
  -1   7  12       21.19       23.25      2.79 o 
 -11   0  13       23.50       24.30      4.63 o 
  -9   0  13      106.72      108.43     19.44 o 
  -7   0  13       34.85       42.61      4.67 o 
  -5   0  13        0.21       -0.44      1.45 o 
  -3   0  13      137.06      125.73     10.42 o 
  -1   0  13      106.98       87.85      4.06 o 
   1   0  13       46.24       48.12      4.66 o 
   3   0  13       69.26       66.84      5.29 o 
   5   0  13        0.02        1.39      2.29 o 
 -11   1  13        2.33        2.62      2.01 o 
 -10   1  13        2.54        2.64      2.38 o 
  -9   1  13       49.47       46.23      4.16 o 
  -8   1  13        6.52        4.59      1.43 o 
  -7   1  13       49.64       54.88      3.94 o 
  -6   1  13       20.89       18.58      1.86 o 
  -5   1  13      254.55      238.05     14.61 o 
  -4   1  13       16.05       11.01      1.55 o 
  -3   1  13        8.27        9.88      1.45 o 
  -2   1  13        1.11        1.69      1.00 o 
  -1   1  13        5.04        4.12      1.12 o 
   0   1  13        8.68       10.00      1.17 o 
   1   1  13       10.61       12.36      1.72 o 
   2   1  13       23.10       18.32      2.06 o 
   3   1  13       53.29       47.06      2.85 o 
   4   1  13        0.48        1.66      1.45 o 
   5   1  13       24.59       27.85      2.52 o 
 -11   2  13       21.28       17.30      2.43 o 
 -10   2  13        3.47        2.52      1.47 o 
  -9   2  13       51.45       57.15      4.12 o 
  -8   2  13        0.01       -1.13      1.13 o 
  -7   2  13       63.46       63.38      6.42 o 
  -6   2  13        1.09       -0.27      1.09 o 
  -5   2  13       13.52       17.54      1.84 o 
  -4   2  13       17.82       17.88      1.82 o 
  -3   2  13       22.68       21.73      1.95 o 
  -2   2  13        3.41        2.31      0.91 o 
  -1   2  13       40.08       35.45      1.63 o 
   0   2  13        0.66        0.95      0.99 o 
   1   2  13       46.31       53.70      2.78 o 
   2   2  13        0.45       -0.89      1.24 o 
   3   2  13       26.26       24.60      2.34 o 
   4   2  13       28.15       29.08      3.81 o 
   5   2  13        0.02        0.47      1.45 o 
 -10   3  13       14.15       14.38      2.43 o 
  -9   3  13        2.34        1.50      1.24 o 
  -8   3  13        0.06       -0.66      1.13 o 
  -7   3  13       71.30       69.30      4.21 o 
  -6   3  13       16.35       14.45      1.59 o 
  -5   3  13       24.96       26.37      1.93 o 
  -4   3  13       21.21       16.77      1.62 o 
  -3   3  13       81.62       73.06      2.58 o 
  -2   3  13       12.55       12.87      1.64 o 
  -1   3  13        9.57       13.16      1.56 o 
   0   3  13       12.86       15.59      1.69 o 
   1   3  13        0.88        0.62      1.31 o 
   2   3  13       36.93       35.87      2.67 o 
   3   3  13        4.47        5.67      1.65 o 
   4   3  13        2.55        3.74      1.60 o 
   5   3  13       16.42       14.35      4.08 o 
  -9   4  13        7.75        8.53      2.11 o 
  -8   4  13        5.75        5.33      1.61 o 
  -7   4  13       27.01       24.51      2.42 o 
  -6   4  13       27.60       30.65      3.62 o 
  -5   4  13       12.61        9.42      1.69 o 
  -4   4  13       54.45       54.60      3.50 o 
  -3   4  13        4.91        6.02      1.44 o 
  -2   4  13       12.19       11.85      1.66 o 
  -1   4  13        7.44        7.06      1.42 o 
   0   4  13       11.28       10.99      1.63 o 
   1   4  13       24.55       26.60      2.47 o 
   2   4  13        0.82       -1.22      1.22 o 
   3   4  13        1.61        2.52      1.54 o 
   4   4  13       11.13       11.89      2.09 o 
  -8   5  13       16.98       20.67      4.48 o 
  -7   5  13        3.64        4.05      1.63 o 
  -6   5  13        2.55        2.20      1.45 o 
  -5   5  13        6.27        3.55      1.50 o 
  -4   5  13        5.92        5.88      1.58 o 
  -3   5  13        0.68       -0.55      1.50 o 
  -2   5  13       25.52       27.94      2.77 o 
  -1   5  13        0.08        0.16      1.37 o 
   0   5  13        7.45        6.67      1.55 o 
   1   5  13        8.77       10.67      1.99 o 
   2   5  13        3.48        4.97      1.78 o 
  -6   6  13       16.55       18.91      2.40 o 
  -5   6  13        0.10        0.20      1.41 o 
  -4   6  13       10.57       10.15      2.20 o 
  -3   6  13        1.60        1.46      1.65 o 
  -2   6  13        1.55       -0.14      1.59 o 
  -1   6  13        4.20        3.26      1.79 o 
   0   6  13        0.30        0.33      1.57 o 
 -10   0  14       14.52       14.69      2.99 o 
  -8   0  14       93.74       91.49     15.83 o 
  -6   0  14      149.76      162.19     13.43 o 
  -4   0  14       31.72       29.46      3.26 o 
  -2   0  14        4.77        6.60      1.88 o 
   0   0  14        4.97        1.22      2.34 o 
   2   0  14       44.62       49.16      5.03 o 
   4   0  14       10.39       10.45      3.36 o 
 -10   1  14       55.75       72.16      8.22 o 
  -9   1  14        0.62        1.88      1.46 o 
  -8   1  14       11.61       12.66      1.83 o 
  -7   1  14        6.71        8.49      1.64 o 
  -6   1  14        0.23        1.29      1.20 o 
  -5   1  14        3.26        3.06      1.27 o 
  -4   1  14      117.13       99.97      6.07 o 
  -3   1  14        2.22       -0.71      1.04 o 
  -2   1  14      119.10      125.34      3.68 o 
  -1   1  14        0.59        0.76      1.07 o 
   0   1  14      113.67      125.20      8.84 o 
   1   1  14        6.29        4.47      1.97 o 
   2   1  14       25.23       32.14      2.63 o 
   3   1  14        3.90        3.89      1.57 o 
   4   1  14        3.43        4.70      1.71 o 
 -10   2  14       22.09       24.37      2.94 o 
  -9   2  14        0.54        0.57      1.21 o 
  -8   2  14       65.67       71.28      5.97 o 
  -7   2  14        0.00       -0.30      1.27 o 
  -6   2  14      108.32      110.73      6.06 o 
  -5   2  14        2.78        2.26      1.30 o 
  -4   2  14       92.34       86.24      3.21 o 
  -3   2  14        0.14       -0.19      1.05 o 
  -2   2  14       36.89       36.02      2.01 o 
  -1   2  14       14.25       15.79      1.87 o 
   0   2  14        5.05        2.78      2.20 o 
   1   2  14       35.89       37.55      3.44 o 
   2   2  14        4.39        2.79      1.51 o 
   3   2  14        1.81        0.78      1.44 o 
   4   2  14        3.99        3.40      1.70 o 
  -9   3  14       11.56       17.32      2.19 o 
  -8   3  14       23.51       29.48      2.28 o 
  -7   3  14        5.48        5.92      1.45 o 
  -6   3  14        0.11       -0.52      1.09 o 
  -5   3  14       31.68       29.56      2.15 o 
  -4   3  14        0.01       -0.45      1.01 o 
  -3   3  14        9.66       11.66      1.50 o 
  -2   3  14       41.27       42.96      3.52 o 
  -1   3  14        9.27        8.24      1.77 o 
   0   3  14       25.37       27.69      2.48 o 
   1   3  14        1.24        0.59      1.34 o 
   2   3  14       19.95       25.14      2.51 o 
   3   3  14        5.17        5.47      1.75 o 
  -8   4  14        8.23        8.81      1.97 o 
  -7   4  14        0.01       -0.03      1.30 o 
  -6   4  14       11.19       11.01      1.85 o 
  -5   4  14        2.44        3.34      1.47 o 
  -4   4  14       24.79       26.52      2.36 o 
  -3   4  14        4.42        4.31      1.73 o 
  -2   4  14       12.40        9.75      1.93 o 
  -1   4  14        5.53        6.26      1.77 o 
   0   4  14        0.47        0.26      1.90 o 
   1   4  14       13.45       13.58      2.08 o 
   2   4  14        0.01       -0.60      1.43 o 
  -7   5  14       33.06       40.80      3.04 o 
  -6   5  14        0.10       -1.23      1.32 o 
  -5   5  14       13.31       11.57      1.96 o 
  -4   5  14        0.03       -0.19      1.57 o 
  -3   5  14       12.62       12.33      2.33 o 
  -2   5  14        7.04        6.51      1.97 o 
  -1   5  14        1.19        1.12      1.58 o 
   0   5  14        6.86       11.81      2.77 o 
   1   5  14        2.57        3.37      2.25 o 
  -9   0  15        1.17        4.30      2.56 o 
  -7   0  15        8.83        8.79      2.52 o 
  -5   0  15       43.91       36.40      5.12 o 
  -3   0  15      133.21      144.98      5.77 o 
  -1   0  15      216.25      246.02     10.59 o 
   1   0  15       35.65       33.07      4.92 o 
   3   0  15       26.82       30.53      5.01 o 
  -9   1  15       56.98       70.43      4.48 o 
  -8   1  15        0.10       -0.15      1.32 o 
  -7   1  15      121.95      136.47     14.62 o 
  -6   1  15        1.12        2.02      1.41 o 
  -5   1  15       76.40       91.36      4.07 o 
  -4   1  15        1.65        3.38      1.37 o 
  -3   1  15        0.24       -0.21      1.18 o 
  -2   1  15       12.03       13.76      2.81 o 
  -1   1  15       58.88       67.09      4.41 o 
   0   1  15        0.62       -0.15      1.78 o 
   1   1  15       39.93       46.27      3.75 o 
   2   1  15        8.48       10.58      2.50 o 
   3   1  15       56.46       69.09      4.60 o 
  -9   2  15        0.64        0.30      1.32 o 
  -8   2  15        0.17        1.24      1.43 o 
  -7   2  15        1.69       -0.41      1.30 o 
  -6   2  15        0.53        1.70      1.41 o 
  -5   2  15        7.08        5.19      1.51 o 
  -4   2  15        3.05        5.39      1.48 o 
  -3   2  15       65.67       64.53      2.98 o 
  -2   2  15        8.83        9.99      1.94 o 
  -1   2  15       90.40       95.35     13.19 o 
   0   2  15        8.09        9.11      2.46 o 
   1   2  15       41.94       43.08      3.05 o 
   2   2  15        0.59        0.51      1.52 o 
  -8   3  15        0.10        0.56      1.36 o 
  -7   3  15       42.53       44.25      2.69 o 
  -6   3  15        3.92        1.14      1.28 o 
  -5   3  15       46.41       49.24      2.61 o 
  -4   3  15       21.73       27.59      2.14 o 
  -3   3  15        2.91        1.74      1.64 o 
  -2   3  15       21.15       23.07      2.61 o 
  -1   3  15        0.05       -0.88      1.73 o 
   0   3  15        4.11        5.69      2.19 o 
   1   3  15       23.58       30.91      3.63 o 
   2   3  15        5.96        9.46      3.41 o 
  -7   4  15        0.02       -0.85      1.44 o 
  -6   4  15        4.30        4.92      1.67 o 
  -5   4  15        1.85        1.53      1.49 o 
  -4   4  15       22.84       21.91      2.75 o 
  -3   4  15       10.56        9.51      2.11 o 
  -2   4  15        6.17        4.08      1.84 o 
  -1   4  15       11.23       13.66      2.82 o 
   0   4  15        0.87        1.45      2.01 o 
  -8   0  16       17.80       15.08      2.99 o 
  -6   0  16       88.76       95.75      9.95 o 
  -4   0  16       12.03       13.85      2.88 o 
  -2   0  16       98.92      108.94      7.87 o 
   0   0  16       72.06       93.02      7.23 o 
  -8   1  16       10.68       10.44      1.94 o 
  -7   1  16        0.01        0.28      1.46 o 
  -6   1  16       72.98       84.31      6.70 o 
  -5   1  16        2.04        1.98      1.53 o 
  -4   1  16       94.70      108.15      6.72 o 
  -3   1  16        2.94        1.75      1.68 o 
  -2   1  16       27.44       30.01      4.27 o 
  -1   1  16        0.60        0.45      1.88 o 
   0   1  16        8.79       11.72      2.70 o 
   1   1  16        3.39        5.19      2.34 o 
  -7   2  16        1.39        1.02      1.34 o 
  -6   2  16       54.21       60.23      4.88 o 
  -5   2  16        5.37        2.33      1.51 o 
  -4   2  16       17.98       18.27      1.97 o 
  -3   2  16       36.46       37.19      3.23 o 
  -2   2  16       13.82       14.99      2.93 o 
  -1   2  16        1.14        1.42      2.01 o 
   0   2  16       38.74       40.62      5.47 o 
  -6   3  16       11.40       11.45      1.81 o 
  -5   3  16        0.02       -1.18      1.18 o 
  -4   3  16       13.41       14.85      2.54 o 
  -3   3  16        4.26        3.89      1.86 o 
  -2   3  16        5.91       10.23      2.76 o 
  -1   3  16        0.03        1.83      2.04 o 
  -5   0  17      191.08      215.79     17.03 o 
  -3   0  17       35.22       42.19      5.96 o 
  -5   1  17        0.21       -0.51      1.58 o 
  -4   1  17        0.07        1.96      1.91 o 
  -3   1  17        7.59        8.70      2.72 o 
  -2   1  17        0.35        1.74      2.07 o 
                                                 
